# Supplementary material for: Comprehensive identification of diverse ribosomal RNA modifications by targeted nanopore direct RNA sequencing and JACUSA2
Source: RNA Biol. 2023 Aug 27;20(1):652–65. doi: 10.1080/15476286.2023.2248752 (PMC10464549; doi:10.1080/15476286.2023.2248752)
Supplement: Supplemental Material [file KRNB_A_2248752_SM3150.zip]

Archive with 2 entries (2 files):
- RNABiology_Supplement_v3_1_.docx
- Table_S5_tabular_results.xlsx
