# Supplementary material for: Comprehensive identification of diverse ribosomal RNA modifications by targeted nanopore direct RNA sequencing and JACUSA2
Source: RNA Biol. 2023 Aug 27;20(1):652–65. doi: 10.1080/15476286.2023.2248752 (PMC10464549; doi:10.1080/15476286.2023.2248752)
Supplement: Supplemental Material [file KRNB_A_2248752_SM3150.zip › Table_S5_tabular_results.xlsx]

## Sheet: WBSCR22_MinION
label	dtype	Ref	Context	Ref_Pos	Pos3	JACUS [Mis]	JACUSA [Mis+Del+Ins]	JACUSA [MisContext+Del+Ins]	JACUSA [Mis+Del+Ins_Context]	ModStatus	Status	Kmer	LOF score [Mis]	outlier [Mis]	modified [Mis]	LOF score [Mis+Del+Ins]	outlier [Mis+Del+Ins]	modified [Mis+Del+Ins]	LOF score [MisContext+Del+Ins]	outlier [MisContext+Del+Ins]	modified [MisContext+Del+Ins]	LOF score [Mis+Del+Ins_Context]	outlier [Mis+Del+Ins_Context]	modified [Mis+Del+Ins_Context]
cond1_cond2	Minion	NR_003286_RNA18SN5	12_17	NR_003286_RNA18SN5_14	14	0.30979396	0.30979396	0.30979396	0.30979396	Unm	Unm	CCTGC	-0.98371806218234	False	False	-1.2334975960761694	False	False	-2.7500544343794755	False	False	-3.085798868335476	False	False
cond1_cond2	Minion	NR_003286_RNA18SN5	16_21	NR_003286_RNA18SN5_18	18	0.50016161	0.52334437	0.53046581	2.96489493	Unm	Unm	CCAGT	-1.01884024429419	False	False	-1.0034718227895931	False	False	-1.8202072849410929	False	False	-1.4835750207632454	False	False
cond1_cond2	Minion	NR_003286_RNA18SN5	18_23	NR_003286_RNA18SN5_20	20	0.00712144	2.44155056	3.47493751	9.310817329999999	Unm	Unm	AGTAG	-0.9729386346345331	False	False	-0.9810875296454986	False	False	-1.0525410562255535	False	False	-1.009589570941422	False	False
cond1_cond2	Minion	NR_003286_RNA18SN5	19_24	NR_003286_RNA18SN5_21	21	0.45867683	6.00555951	6.17354189	9.43460589	Unm	Unm	GTAGC	-1.0403071509319521	False	False	-0.9664349851687962	False	False	-0.980967372476977	False	False	-0.9842713558371953	False	False
cond1_cond2	Minion	NR_003286_RNA18SN5	20_25	NR_003286_RNA18SN5_22	22	0.07454851	0.34036289	0.8924735899999999	9.43460589	Unm	Unm	TAGCA	-0.9944216043218411	False	False	-0.9806716084671792	False	False	-0.962303808170696	False	False	-0.9842713558371953	False	False
cond1_cond2	Minion	NR_003286_RNA18SN5	21_26	NR_003286_RNA18SN5_23	23	0.08631243	0.64713293	1.52785199	8.05867718	Unm	Unm	AGCAT	-0.9569784775418857	False	False	-1.114275260428252	False	False	-0.9922928482847475	False	False	-0.9722070257654887	False	False
cond1_cond2	Minion	NR_003286_RNA18SN5	23_28	NR_003286_RNA18SN5_25	25	0.34749372	1.0656218499999999	1.66643702	2.4484258800000003	Unm		CATAT	-1.0582187901195295	False	False	-0.9989568398460239	False	False	-1.00586984914696	False	False	-1.6424910396962384	False	False
cond1_cond2	Minion	NR_003286_RNA18SN5	24_29	NR_003286_RNA18SN5_26	26	0.07465968	0.21170536	2.28693998	4.01664471	Am	Am	ATATG	-0.9974117533517667	False	False	-1.247482277027283	False	False	-1.003237552886715	False	False	-0.991750350888679	False	False
cond1_cond2	Minion	NR_003286_RNA18SN5	25_30	NR_003286_RNA18SN5_27	27	0.43984306	0.52396574	2.6461893900000004	6.3275245600000005	Unm		TATGC	-0.9888332993285524	False	False	-1.0031710286645033	False	False	-0.9955232849884924	False	False	-1.0005508262086211	False	False
cond1_cond2	Minion	NR_003286_RNA18SN5	26_31	NR_003286_RNA18SN5_28	28	1.28789784	2.21535176	5.20697921	9.852260300000001	Unm		ATGCT	-1.0324544454205433	False	False	-1.0260866017578525	False	False	-1.0465968485319899	False	False	-1.0910501625047608	False	False
cond1_cond2	Minion	NR_003286_RNA18SN5	27_32	NR_003286_RNA18SN5_29	29	0.41217241	2.31087985	7.0619987900000005	13.097619260000002	Unm	Unm	TGCTT	-1.017375015227667	False	False	-1.0142194327887082	False	False	-1.010827451235285	False	False	-0.9878986952586917	False	False
cond1_cond2	Minion	NR_003286_RNA18SN5	28_33	NR_003286_RNA18SN5_30	30	2.0649523	4.59035759	7.81107553	13.47181402	Unm	Unm	GCTTG	-0.9925138322176963	False	False	-0.998344027089525	False	False	-1.025526787285861	False	False	-1.145169996513191	False	False
cond1_cond2	Minion	NR_003286_RNA18SN5	29_34	NR_003286_RNA18SN5_31	31	0.95842574	3.45706432	7.14281929	12.56044421	Unm		CTTGT	-1.0781236284376334	False	False	-0.9583277609950104	False	False	-0.9947980984633291	False	False	-0.9749807073025059	False	False
cond1_cond2	Minion	NR_003286_RNA18SN5	30_35	NR_003286_RNA18SN5_32	32	0.56222195	0.8981604999999999	4.571050720000001	13.316053629999999	Unm		TTGTC	-1.0269747204991448	False	False	-1.0133642346692953	False	False	-1.0380393477783447	False	False	-1.0091145245231954	False	False
cond1_cond2	Minion	NR_003286_RNA18SN5	31_36	NR_003286_RNA18SN5_33	33	0.64640831	1.3039819499999998	4.0593933	10.43714923	psU	psU	TGTCT	-1.023958780587204	False	False	-0.9933280863978574	False	False	-1.0077176828116046	False	False	-0.9663812604032094	False	False
cond1_cond2	Minion	NR_003286_RNA18SN5	32_37	NR_003286_RNA18SN5_34	34	0.00310387	3.06648927	6.41091867	9.78962942	Unm		GTCTC	-1.0218503312371277	False	False	-1.1201268254351615	False	False	-1.0092283876999715	False	False	-0.9957890732560847	False	False
cond1_cond2	Minion	NR_003286_RNA18SN5	33_38	NR_003286_RNA18SN5_35	35	1.23165979	1.71145319	5.17436535	11.88747737	psU	psU	TCTCA	-1.0186836687674368	False	False	-0.9830657735082946	False	False	-0.9882136977732727	False	False	-0.9733670493925487	False	False
cond1_cond2	Minion	NR_003286_RNA18SN5	34_39	NR_003286_RNA18SN5_36	36	0.90413935	2.80954451	6.06315539	11.42862006	Unm		CTCAA	-0.9965917627150646	False	False	-1.0409245048077957	False	False	-0.9773591689005958	False	False	-1.212996721374452	False	False
cond1_cond2	Minion	NR_003286_RNA18SN5	35_40	NR_003286_RNA18SN5_37	37	1.90926063	2.9960084499999997	5.62215588	9.80108384	Unm		TCAAA	-1.0063938346793821	False	False	-0.9978685140096861	False	False	-0.9842814579762111	False	False	-1.0655462717874253	False	False
cond1_cond2	Minion	NR_003286_RNA18SN5	36_41	NR_003286_RNA18SN5_38	38	0.10958659	0.8451246400000001	4.1825915799999995	8.73536144	Unm	Unm	CAAAG	-1.0065756575521758	False	False	-1.0761033485197777	False	False	-1.089624280940269	False	False	-1.0262957224201765	False	False
cond1_cond2	Minion	NR_003286_RNA18SN5	37_42	NR_003286_RNA18SN5_39	39	0.3807617	1.4389530499999998	3.6390127899999998	6.670062789999999	Unm	Unm	AAAGA	-1.025645759149594	False	False	-0.9744492380254078	False	False	-1.0263098424843882	False	False	-1.0343337846925502	False	False
cond1_cond2	Minion	NR_003286_RNA18SN5	38_43	NR_003286_RNA18SN5_40	40	0.14330526	0.64573079	1.19366894	4.57489862	Unm	Unm	AAGAT	-1.0366277590387054	False	False	-1.1309492591247885	False	False	-1.0771461452584306	False	False	-1.0354240914928308	False	False
cond1_cond2	Minion	NR_003286_RNA18SN5	39_44	NR_003286_RNA18SN5_41	41	0.03790726	0.74424586	1.53589385	5.746447549999999	Unm	Unm	AGATT	-1.09338177323932	False	False	-0.9726304846060991	False	False	-1.0020746422492464	False	False	-1.1253238591000092	False	False
cond1_cond2	Minion	NR_003286_RNA18SN5	40_45	NR_003286_RNA18SN5_42	42	0.0196826	0.90084428	1.4379669499999999	6.52187997	Unm	Unm	GATTA	-0.9670023360897577	False	False	-1.0003999124474192	False	False	-0.974846605058237	False	False	-1.0685860727541512	False	False
cond1_cond2	Minion	NR_003286_RNA18SN5	41_46	NR_003286_RNA18SN5_43	43	0.24789843	2.01667357	2.18904401	8.534683110000001	Unm	Unm	ATTAA	-1.0235721908886277	False	False	-1.1053797954070819	False	False	-1.083571347317422	False	False	-0.9863128578251296	False	False
cond1_cond2	Minion	NR_003286_RNA18SN5	42_47	NR_003286_RNA18SN5_44	44	0.10801172	2.2143854700000003	2.4887353599999997	7.79043725	Unm	Unm	TTAAG	-1.0182073816756845	False	False	-1.020595436699487	False	False	-1.046087755902524	False	False	-1.0183736472363232	False	False
cond1_cond2	Minion	NR_003286_RNA18SN5	43_48	NR_003286_RNA18SN5_45	45	0.00676886	2.6585339300000004	3.21511381	9.33315793	Unm	Unm	TAAGC	-0.9779008955626998	False	False	-1.0004621712224244	False	False	-1.0787087060679839	False	False	-0.9849239341321685	False	False
cond1_cond2	Minion	NR_003286_RNA18SN5	45_50	NR_003286_RNA18SN5_47	47	0.20066973	2.44356496	2.7008267100000003	6.88434189	Unm	Unm	AGCCA	-0.9868992168314412	False	False	-0.9815726696926357	False	False	-1.0106948391554524	False	False	-1.014565580404677	False	False
cond1_cond2	Minion	NR_003286_RNA18SN5	46_51	NR_003286_RNA18SN5_48	48	0.20048713	0.25169159	0.79707194	6.04488027	Unm	Unm	GCCAT	-1.0030174971572101	False	False	-0.9832283123598318	False	False	-1.0288217053134625	False	False	-1.0430586598151135	False	False
cond1_cond2	Minion	NR_003286_RNA18SN5	47_52	NR_003286_RNA18SN5_49	49	0.05000576	1.53055141	2.30981952	6.25244817	Unm	Unm	CCATG	-1.0028176884990574	False	False	-0.9769340193978971	False	False	-1.0253792644921904	False	False	-1.0037109704978502	False	False
cond1_cond2	Minion	NR_003286_RNA18SN5	48_53	NR_003286_RNA18SN5_50	50	0.29470486	1.81907231	2.19491715	6.2698846900000005	Unm	Unm	CATGC	-0.9779305462458234	False	False	-0.9919945507404797	False	False	-1.0821782165753053	False	False	-1.0126508443690456	False	False
cond1_cond2	Minion	NR_003286_RNA18SN5	49_54	NR_003286_RNA18SN5_51	51	0.08340639	0.2075679	0.9250882199999999	7.51898995	Unm	Unm	ATGCA	-0.9988108159671556	False	False	-1.2408258950117381	False	False	-1.00446762071985	False	False	-0.9952970362965576	False	False
cond1_cond2	Minion	NR_003286_RNA18SN5	50_55	NR_003286_RNA18SN5_52	52	0.04194556	2.46100148	4.141519590000001	10.17191481	Unm	Unm	TGCAT	-1.0345047291617302	False	False	-0.9951080601762043	False	False	-0.9838744742113106	False	False	-1.0225784090646128	False	False
cond1_cond2	Minion	NR_003286_RNA18SN5	51_56	NR_003286_RNA18SN5_53	53	0.33086414	1.50079685	2.73748727	10.45039913	Unm	Unm	GCATG	-0.9701093026174539	False	False	-1.0036829974261636	False	False	-0.9848503998043199	False	False	-0.9650899972006529	False	False
cond1_cond2	Minion	NR_003286_RNA18SN5	52_57	NR_003286_RNA18SN5_54	54	0.97154272	4.18347627	4.9223887600000005	11.32020028	Unm	Unm	CATGT	-1.1573581764683842	False	False	-0.9755918377358352	False	False	-1.1169638499859371	False	False	-0.9782296099485345	False	False
cond1_cond2	Minion	NR_003286_RNA18SN5	53_58	NR_003286_RNA18SN5_55	55	0.13979575	2.0975566299999997	3.92616964	10.18304944	Unm	Unm	ATGTC	-0.9658367123868862	False	False	-0.9885887038965713	False	False	-1.0039165661180163	False	False	-1.055851024405852	False	False
cond1_cond2	Minion	NR_003286_RNA18SN5	54_59	NR_003286_RNA18SN5_56	56	0.22630704	1.07736905	2.88369815	11.713979529999998	Unm	Unm	TGTCT	-1.0885420544234417	False	False	-1.008355398679039	False	False	-1.0068018481043395	False	False	-0.9854125346154856	False	False
cond1_cond2	Minion	NR_003286_RNA18SN5	55_60	NR_003286_RNA18SN5_57	57	0.29989911	1.32385064	2.51964578	9.501296140000001	Unm	Unm	GTCTG	-1.0447764884029198	False	False	-1.0245155955756435	False	False	-1.015378415359697	False	False	-1.0472260626817762	False	False
cond1_cond2	Minion	NR_003286_RNA18SN5	56_61	NR_003286_RNA18SN5_58	58	0.39509152	3.0317269399999995	4.12314039	7.61992678	Unm	Unm	TCTGA	-0.9989819329095381	False	False	-0.993127972414805	False	False	-0.9824797434988074	False	False	-1.020396832194988	False	False
cond1_cond2	Minion	NR_003286_RNA18SN5	57_62	NR_003286_RNA18SN5_59	59	0.43460083	1.97079288	2.88023541	7.51377701	Unm	Unm	CTGAG	-1.010036725400566	False	False	-0.9828313799322957	False	False	-1.0036208972853422	False	False	-0.9987047553069219	False	False
cond1_cond2	Minion	NR_003286_RNA18SN5	58_63	NR_003286_RNA18SN5_60	60	0.13060647	0.21618727000000001	1.2613828	6.85995273	Unm	Unm	TGAGT	-0.9615892301720532	False	False	-1.2053735262319047	False	False	-1.1517401810934857	False	False	-0.9859130526724755	False	False
cond1_cond2	Minion	NR_003286_RNA18SN5	59_64	NR_003286_RNA18SN5_61	61	0.08384543	0.97121928	1.88279215	5.96518439	Unm	Unm	GAGTA	-1.001161805085966	False	False	-1.052328306489518	False	False	-1.027994409969004	False	False	-0.9699086061085582	False	False
cond1_cond2	Minion	NR_003286_RNA18SN5	60_65	NR_003286_RNA18SN5_62	62	0.13165775	0.67002636	1.1830379899999999	4.19592596	Unm	Unm	AGTAC	-1.0137632283103846	False	False	-0.9473764864713103	False	False	-1.0604537784663186	False	False	-0.9656216539643332	False	False
cond1_cond2	Minion	NR_003286_RNA18SN5	61_66	NR_003286_RNA18SN5_63	63	0.21470782	2.1369586	2.53974885	4.54618656	Unm	Unm	GTACG	-1.0571146027236487	False	False	-1.0350906369147803	False	False	-1.0250076397761885	False	False	-1.028686325781114	False	False
cond1_cond2	Minion	NR_003286_RNA18SN5	62_67	NR_003286_RNA18SN5_64	64	0.08385191	0.20153445	0.68160243	5.36755426	Unm	Unm	TACGC	-1.0009078831047962	False	False	-1.1529310972110625	False	False	-1.302376023700478	False	False	-1.052009903894294	False	False
cond1_cond2	Minion	NR_003286_RNA18SN5	63_68	NR_003286_RNA18SN5_65	65	0.10343516	0.56644787	2.10930136	10.065015840000001	Unm	Unm	ACGCA	-1.0365134861282932	False	False	-1.0234800309990804	False	False	-0.965698574174181	False	False	-0.9866228465624121	False	False
cond1_cond2	Minion	NR_003286_RNA18SN5	64_69	NR_003286_RNA18SN5_66	66	0.03026725	1.79258698	3.3864459300000003	8.178952540000001	Unm	Unm	CGCAC	-1.012824200317981	False	False	-1.0575692160884933	False	False	-1.055049707347297	False	False	-1.0354206440676257	False	False
cond1_cond2	Minion	NR_003286_RNA18SN5	65_70	NR_003286_RNA18SN5_67	67	1.21402651	5.36748794	6.0733246	8.635713930000001	Unm	Unm	GCACG	-1.0061268075493257	False	False	-0.9975067281145995	False	False	-0.9927214029740041	False	False	-1.0359346423210256	False	False
cond1_cond2	Minion	NR_003286_RNA18SN5	66_71	NR_003286_RNA18SN5_68	68	0.19254537	0.2508953	1.9836442100000002	9.250333190000001	Unm	Unm	CACGG	-0.9802946182930949	False	False	-0.984918111515561	False	False	-1.1208409891644304	False	False	-1.0842953151412913	False	False
cond1_cond2	Minion	NR_003286_RNA18SN5	67_72	NR_003286_RNA18SN5_69	69	0.37958888	0.6582958400000001	2.9060579	8.72990215	Unm	Unm	ACGGC	-1.0408558883452235	False	False	-1.0021448386227771	False	False	-1.0078901399145905	False	False	-1.0245868275704895	False	False
cond1_cond2	Minion	NR_003286_RNA18SN5	68_73	NR_003286_RNA18SN5_70	70	0.10886627	1.18106713	2.7245823099999997	4.03737852	Unm	Unm	CGGCC	-1.0075472579484324	False	False	-0.9915385715590137	False	False	-0.9750902877539174	False	False	-0.9888529437691611	False	False
cond1_cond2	Minion	NR_003286_RNA18SN5	69_74	NR_003286_RNA18SN5_71	71	0.73232391	1.27215594	3.7403901299999998	5.567537699999999	Unm	Unm	GGCCG	-1.046482505767623	False	False	-0.9982772964985109	False	False	-1.0021657157064807	False	False	-1.1080556416052025	False	False
cond1_cond2	Minion	NR_003286_RNA18SN5	70_75	NR_003286_RNA18SN5_72	72	0.23905702	0.67496431	3.85235088	6.444498739999999	Unm	Unm	GCCGG	-1.0383299166758653	False	False	-0.9650842313882293	False	False	-1.0518644159860124	False	False	-1.030132698582245	False	False
cond1_cond2	Minion	NR_003286_RNA18SN5	71_76	NR_003286_RNA18SN5_73	73	1.74072202	1.7810544799999999	3.4201528700000003	6.683231119999999	Unm	Unm	CCGGT	-1.2138124411109679	False	False	-1.074043745136071	False	False	-0.9839351169406779	False	False	-1.0247493046904523	False	False
cond1_cond2	Minion	NR_003286_RNA18SN5	72_77	NR_003286_RNA18SN5_74	74	0.59547437	1.53525688	3.7805790100000003	6.366378060000001	Unm	Unm	CGGTA	-1.0031660230281512	False	False	-0.9919485345663345	False	False	-0.9934800028161188	False	False	-0.9512232502203336	False	False
cond1_cond2	Minion	NR_003286_RNA18SN5	73_78	NR_003286_RNA18SN5_75	75	0.07224309	1.41979951	5.34866055	9.01169655	Unm	Unm	GGTAC	-0.9858854042808197	False	False	-1.0168539053894672	False	False	-1.0626979988337522	False	False	-1.0695869049773674	False	False
cond1_cond2	Minion	NR_003286_RNA18SN5	74_79	NR_003286_RNA18SN5_76	76	0.1933	0.95530288	3.05311018	7.905500610000001	Unm	Unm	GTACA	-0.9828299303712512	False	False	-1.0153977159975667	False	False	-1.0320917459674452	False	False	-0.9882825275236735	False	False
cond1_cond2	Minion	NR_003286_RNA18SN5	75_80	NR_003286_RNA18SN5_77	77	1.39936465	3.3202828	3.61655108	6.37024373	Unm	Unm	TACAG	-1.115644683527002	False	False	-1.009195975111998	False	False	-0.9673781148863861	False	False	-0.9490275829334289	False	False
cond1_cond2	Minion	NR_003286_RNA18SN5	76_81	NR_003286_RNA18SN5_78	78	0.03072519	0.67485854	2.56956152	6.13735576	Unm	Unm	ACAGT	-0.9543173233223946	False	False	-0.9644099466301986	False	False	-1.1221681492130358	False	False	-1.0377417733144356	False	False
cond1_cond2	Minion	NR_003286_RNA18SN5	78_83	NR_003286_RNA18SN5_80	80	0.30203833	1.18691154	1.53634059	2.79222634	Unm	Unm	AGTGA	-1.0676919287553266	False	False	-0.9833091013484934	False	False	-1.0025122777840345	False	False	-1.552911043433244	False	False
cond1_cond2	Minion	NR_003286_RNA18SN5	80_85	NR_003286_RNA18SN5_82	82	0.31870386	0.9304562600000001	1.3975083400000001	2.43080439	Unm	Unm	TGAAA	-1.160180493437805	False	False	-0.9909460151300913	False	False	-0.9972398381029596	False	False	-1.6494226807389185	False	False
cond1_cond2	Minion	NR_003286_RNA18SN5	81_86	NR_003286_RNA18SN5_83	83	0.00717386	0.11145627	0.58735472	1.48876698	Unm	Unm	GAAAC	-0.9722008681195449	False	False	-0.9462059054888424	False	False	-1.6169403110384344	False	False	-2.0711665283331984	False	False
cond1_cond2	Minion	NR_003286_RNA18SN5	82_87	NR_003286_RNA18SN5_84	84	0.15783989	0.20198032000000002	0.74425341	2.3377768999999997	Unm	Unm	AAACT	-0.9887474159603361	False	False	-1.1520876084289458	False	False	-1.1076963073277235	False	False	-1.6860162473318376	False	False
cond1_cond2	Minion	NR_003286_RNA18SN5	83_88	NR_003286_RNA18SN5_85	85	-0.0006453	0.24487413	0.74987194	2.68896802	Unm	Unm	AACTG	-1.2265749499752123	False	False	-1.0089653357337416	False	False	-1.0883009090736655	False	False	-1.5476531213519906	False	False
cond1_cond2	Minion	NR_003286_RNA18SN5	84_89	NR_003286_RNA18SN5_86	86	0.21704067	0.84900992	2.31407007	5.58700044	Unm	Unm	ACTGC	-0.9638830513560537	False	False	-1.1222750237864365	False	False	-1.0448933011915162	False	False	-1.088427517698361	False	False
cond1_cond2	Minion	NR_003286_RNA18SN5	85_90	NR_003286_RNA18SN5_87	87	0.12294339	1.28164738	2.71647394	5.91964589	Unm	Unm	CTGCG	-1.0350455616342527	False	False	-0.9909929134601425	False	False	-0.969802150730142	False	False	-0.9932214611103742	False	False
cond1_cond2	Minion	NR_003286_RNA18SN5	86_91	NR_003286_RNA18SN5_88	88	1.18492217	3.0094886900000004	4.03641713	9.505880600000001	Unm	Unm	TGCGA	-1.0175428375278526	False	False	-0.9876677966006003	False	False	-0.9780946393519457	False	False	-1.0665624654758736	False	False
cond1_cond2	Minion	NR_003286_RNA18SN5	87_92	NR_003286_RNA18SN5_89	89	0.03350902	0.53462577	3.14605605	10.300882380000001	Unm	Unm	GCGAA	-1.0411250770110523	False	False	-0.9643601711250017	False	False	-0.9778664118312825	False	False	-1.0823441023873945	False	False
cond1_cond2	Minion	NR_003286_RNA18SN5	88_93	NR_003286_RNA18SN5_90	90	0.65343536	3.83110884	6.3803978500000005	9.70127176	Unm		CGAAT	-0.9507055904723906	False	False	-0.9779952259768022	False	False	-1.0416870230330662	False	False	-1.225992947183888	False	False
cond1_cond2	Minion	NR_003286_RNA18SN5	89_94	NR_003286_RNA18SN5_91	91	0.65012936	1.6440117	4.244068840000001	8.516341350000001	Unm		GAATG	-0.9881655796219606	False	False	-1.01200006732576	False	False	-0.9695476490822532	False	False	-0.9882616478619075	False	False
cond1_cond2	Minion	NR_003286_RNA18SN5	90_95	NR_003286_RNA18SN5_92	92	0.68072846	0.68203676	3.3452544499999997	8.67340866	psU	psU	AATGG	-1.16603300136444	False	False	-1.0115071308235342	False	False	-1.021424013590016	False	False	-1.0117406545457794	False	False
cond1_cond2	Minion	NR_003286_RNA18SN5	91_96	NR_003286_RNA18SN5_93	93	1.2323843	1.82455828	3.29189843	7.6588413399999995	Unm		ATGGC	-1.0237135886631763	False	False	-0.9956031186652673	False	False	-1.007246683628599	False	False	-0.9994566724455209	False	False
cond1_cond2	Minion	NR_003286_RNA18SN5	92_97	NR_003286_RNA18SN5_94	94	0.12726867	0.69169308	3.9741174399999997	9.1247981	Unm		TGGCT	-0.9880730355222995	False	False	-1.0798948027930753	False	False	-1.0152227838380776	False	False	-0.9682969717220857	False	False
cond1_cond2	Minion	NR_003286_RNA18SN5	93_98	NR_003286_RNA18SN5_95	95	0.00921366	2.81654152	5.830890070000001	11.30194101	Unm	Unm	GGCTC	-0.9967328274716483	False	False	-1.0305876415979065	False	False	-1.0074495326293442	False	False	-0.9736227757999154	False	False
cond1_cond2	Minion	NR_003286_RNA18SN5	94_99	NR_003286_RNA18SN5_96	96	1.36009794	3.1099684599999997	4.15570109	14.38594203	Unm		GCTCA	-1.046712744233385	False	False	-1.0329547104761099	False	False	-0.9794171113404564	False	False	-0.9894352053888189	False	False
cond1_cond2	Minion	NR_003286_RNA18SN5	95_100	NR_003286_RNA18SN5_97	97	0.29459764	2.85917967	5.5320985	17.93058009	Unm		CTCAT	-0.9701831964243139	False	False	-0.999993132498429	False	False	-1.0122283799190417	False	False	-0.9836073619503389	False	False
cond1_cond2	Minion	NR_003286_RNA18SN5	96_101	NR_003286_RNA18SN5_98	98	0.61465266	4.9085593	9.72890701	17.794190659999998	Am	Am	TCATT	-1.00153800931433	False	False	-0.9908168980713598	False	False	-1.0303914143848927	False	False	-0.9873373846574806	False	False
cond1_cond2	Minion	NR_003286_RNA18SN5	97_102	NR_003286_RNA18SN5_99	99	0.68895457	4.23633114	8.055772959999999	15.43223543	Unm		CATTA	-1.0333084380632787	False	False	-1.0179310487310118	False	False	-1.1302087889927805	False	False	-0.9565379645855205	False	False
cond1_cond2	Minion	NR_003286_RNA18SN5	98_103	NR_003286_RNA18SN5_100	100	2.47669756	2.68015209	5.39738758	15.491801129999999	Unm		ATTAA	-1.1020158346385471	False	False	-1.0134747866407756	False	False	-1.0262041564516156	False	False	-0.9950186270668591	False	False
cond1_cond2	Minion	NR_003286_RNA18SN5	99_104	NR_003286_RNA18SN5_101	101	0.43349396	0.74801323	6.385779469999999	12.55098306	Unm	Unm	TTAAA	-1.0192408196813658	False	False	-0.9820880888325713	False	False	-1.0306191132211473	False	False	-0.9725075418549064	False	False
cond1_cond2	Minion	NR_003286_RNA18SN5	100_105	NR_003286_RNA18SN5_102	102	0.9801343	2.91874537	9.55445415	10.667142859999998	Unm		TAAAT	-1.0742066962663848	False	False	-1.0504813257724208	False	False	-1.079449761207656	False	False	-0.9970446220103126	False	False
cond1_cond2	Minion	NR_003286_RNA18SN5	101_106	NR_003286_RNA18SN5_103	103	1.49197981	1.96774123	5.735995879999999	12.637191029999999	Unm		AAATC	-0.9958357251824413	False	False	-0.9794004030242947	False	False	-1.0276914897333667	False	False	-0.9927521506480217	False	False
cond1_cond2	Minion	NR_003286_RNA18SN5	102_107	NR_003286_RNA18SN5_104	104	2.23353745	2.35249094	5.535806969999999	13.43566953	psU	psU	AATCA	-0.980695403996427	False	False	-1.0343290006004047	False	False	-1.0213103717374514	False	False	-1.0993934719275913	False	False
cond1_cond2	Minion	NR_003286_RNA18SN5	103_108	NR_003286_RNA18SN5_105	105	0.12108894	4.65020026	9.42058641	13.577030820000001	Unm		ATCAG	-1.00117946904398	False	False	-1.0530302026835752	False	False	-1.0061896602570426	False	False	-0.9953738509085523	False	False
cond1_cond2	Minion	NR_003286_RNA18SN5	104_109	NR_003286_RNA18SN5_106	106	0.59011298	1.54649173	6.07092255	13.710416630000001	Unm		TCAGT	-1.0025093986710125	False	False	-0.9965642671570324	False	False	-0.9906113026400305	False	False	-1.0416571866969326	False	False
cond1_cond2	Minion	NR_003286_RNA18SN5	105_110	NR_003286_RNA18SN5_107	107	0.45475591	3.0601066599999998	7.627192599999999	16.34307811	Unm		CAGTT	-1.020460797512885	False	False	-1.1347367505788635	False	False	-1.0690280339155773	False	False	-1.0026325428452039	False	False
cond1_cond2	Minion	NR_003286_RNA18SN5	106_111	NR_003286_RNA18SN5_108	108	1.71504852	2.10112704	5.735873349999999	14.49134627	psU	psU	AGTTA	-1.14366511791353	False	False	-0.9798479235030639	False	False	-1.0279324995242962	False	False	-1.0341716021998948	False	False
cond1_cond2	Minion	NR_003286_RNA18SN5	107_112	NR_003286_RNA18SN5_109	109	2.1408355	4.98515242	7.66851789	13.44187805	Unm		GTTAT	-1.0168031656078296	False	False	-0.9964868612210156	False	False	-1.0382053717392377	False	False	-1.112926694386739	False	False
cond1_cond2	Minion	NR_003286_RNA18SN5	108_113	NR_003286_RNA18SN5_110	110	0.44904192	2.7984684200000003	6.8910608700000004	12.694974090000002	Unm		TTATG	-1.0706201624449772	False	False	-1.076576070296562	False	False	-0.9302513593794002	False	False	-1.0254832270010232	False	False
cond1_cond2	Minion	NR_003286_RNA18SN5	109_114	NR_003286_RNA18SN5_111	111	0.06451912	0.49702351	5.228401079999999	13.32330965	Unm	Unm	TATGG	-1.0283441622837342	False	False	-1.107787942462221	False	False	-1.0410020536656683	False	False	-1.005358554579103	False	False
cond1_cond2	Minion	NR_003286_RNA18SN5	110_115	NR_003286_RNA18SN5_112	112	0.17218931	2.3132027	5.77515623	9.72158817	Unm	Unm	ATGGT	-1.035492111984607	False	False	-1.0164105545361777	False	False	-0.9880603300102297	False	False	-1.1151049348570532	False	False
cond1_cond2	Minion	NR_003286_RNA18SN5	111_116	NR_003286_RNA18SN5_113	113	1.96931084	2.7294626	5.0987062000000005	9.69009894	Unm		TGGTT	-1.030462752147042	False	False	-0.9494408025541924	False	False	-1.0296685446184237	False	False	-1.2350605582198728	False	False
cond1_cond2	Minion	NR_003286_RNA18SN5	112_117	NR_003286_RNA18SN5_114	114	0.97908165	1.38343094	4.816998999999999	10.01052369	Unm		GGTTC	-1.0838958382220842	False	False	-1.0050921961021668	False	False	-1.318253937047943	False	False	-1.0138592424324644	False	False
cond1_cond2	Minion	NR_003286_RNA18SN5	113_118	NR_003286_RNA18SN5_115	115	1.15345352	2.76697919	6.13763273	10.07526993	Um	Um	GTTCC	-0.9714112299965654	False	False	-1.0751698675877983	False	False	-1.0223997283523922	False	False	-0.9764918789341472	False	False
cond1_cond2	Minion	NR_003286_RNA18SN5	114_119	NR_003286_RNA18SN5_116	116	0.13861439	0.8174482599999999	3.7193408000000003	9.44339364	Unm		TTCCT	-0.9951205847155196	False	False	-0.9836256340077	False	False	-1.0163745774205784	False	False	-0.9933990344720394	False	False
cond1_cond2	Minion	NR_003286_RNA18SN5	115_120	NR_003286_RNA18SN5_117	117	0.28364666	2.37794894	4.6628197700000005	9.505348230000001	Unm		TCCTT	-1.0149750577989736	False	False	-1.0025871772402097	False	False	-1.0089818511197663	False	False	-1.0641768041299406	False	False
cond1_cond2	Minion	NR_003286_RNA18SN5	116_121	NR_003286_RNA18SN5_118	118	0.48571071	2.09758631	4.05598671	9.10362686	psU	psU	CCTTT	-1.0636145792189102	False	False	-0.9886597332438705	False	False	-1.0062678766664928	False	False	-0.980323306499373	False	False
cond1_cond2	Minion	NR_003286_RNA18SN5	117_122	NR_003286_RNA18SN5_119	119	0.50709221	1.4453855299999998	7.176140999999999	12.85760455	Unm		CTTTG	-1.0265510492826464	False	False	-0.9975359096336961	False	False	-0.9849924906087116	False	False	-1.004825997783282	False	False
cond1_cond2	Minion	NR_003286_RNA18SN5	118_123	NR_003286_RNA18SN5_120	120	1.02904714	2.36525782	8.77105788	13.28442695	Um	Um	TTTGG	-1.0518643894377413	False	False	-1.0007106034660793	False	False	-1.0109430447938084	False	False	-1.010323395840136	False	False
cond1_cond2	Minion	NR_003286_RNA18SN5	119_124	NR_003286_RNA18SN5_121	121	3.93235096	4.57142595	8.334338749999999	17.23102993	Unm		TTGGT	-1.1798916400008541	False	False	-1.0141186279936736	False	False	-0.9898069361419912	False	False	-1.0371139444381356	False	False
cond1_cond2	Minion	NR_003286_RNA18SN5	120_125	NR_003286_RNA18SN5_122	122	1.48064618	2.80477134	8.57623442	16.508648490000002	Unm		TGGTC	-0.999561281002275	False	False	-1.0480169238354526	False	False	-1.0084460097391288	False	False	-0.9900388095542292	False	False
cond1_cond2	Minion	NR_003286_RNA18SN5	121_126	NR_003286_RNA18SN5_123	123	0.74612727	6.04418929	11.77678201	14.39457689	Unm	Unm	GGTCG	-1.019852729828439	False	False	-0.9752520848455513	False	False	-1.0206463613708396	False	False	-0.9914370311822385	False	False
cond1_cond2	Minion	NR_003286_RNA18SN5	122_127	NR_003286_RNA18SN5_124	124	0.06393771	0.72300409	4.87127762	12.05765663	Unm	Unm	GTCGC	-1.0225395784124398	False	False	-1.0642095026797325	False	False	-0.9380129754725637	False	False	-1.0296364867569892	False	False
cond1_cond2	Minion	NR_003286_RNA18SN5	123_128	NR_003286_RNA18SN5_125	125	0.25565787	0.25118622	3.94117694	11.93499637	Unm	Unm	TCGCT	-0.9796017979082542	False	False	-0.9843007530527084	False	False	-0.9839123577686495	False	False	-1.057179965005286	False	False
cond1_cond2	Minion	NR_003286_RNA18SN5	124_129	NR_003286_RNA18SN5_126	126	1.66584221	2.2345056899999998	4.807203299999999	8.49261976	Unm	Unm	CGCTC	-1.0006832888435448	False	False	-1.0187736233965348	False	False	-1.1286275753613721	False	False	-0.9871240827103435	False	False
cond1_cond2	Minion	NR_003286_RNA18SN5	125_130	NR_003286_RNA18SN5_127	127	1.21408353	2.68211108	6.15576585	9.861076330000001	Unm	Unm	GCTCG	-1.0061268075493257	False	False	-1.0138182196545362	False	False	-0.9686553078584328	False	False	-1.0688059647218588	False	False
cond1_cond2	Minion	NR_003286_RNA18SN5	126_131	NR_003286_RNA18SN5_128	128	1.0390185	2.60181268	6.26971277	12.42449777	Unm	Unm	CTCGC	-1.016483422771809	False	False	-1.1050037500162302	False	False	-0.9960962394099149	False	False	-1.042470073674841	False	False
cond1_cond2	Minion	NR_003286_RNA18SN5	127_132	NR_003286_RNA18SN5_129	129	0.51313619	2.09146066	4.74648824	10.932108199999998	Unm	Unm	TCGCT	-1.0102813039241356	False	False	-0.9779669146276768	False	False	-1.0023484074697044	False	False	-1.0182913853976276	False	False
cond1_cond2	Minion	NR_003286_RNA18SN5	128_133	NR_003286_RNA18SN5_130	130	0.27483816	2.81460766	4.61093885	8.81170042	Unm	Unm	CGCTC	-1.0142954183113466	False	False	-1.0338094212291264	False	False	-0.983210805120461	False	False	-1.0061808515837385	False	False
cond1_cond2	Minion	NR_003286_RNA18SN5	129_134	NR_003286_RNA18SN5_131	131	0.12708739	0.7421161199999999	1.7020418099999999	6.96321831	Unm	Unm	GCTCC	-0.9973201899571873	False	False	-0.9626425855878032	False	False	-1.0252543528164024	False	False	-0.9978702587824835	False	False
cond1_cond2	Minion	NR_003286_RNA18SN5	130_135	NR_003286_RNA18SN5_132	132	0.11708911	0.5617033	1.8912826600000001	6.047780830000001	Unm	Unm	CTCCT	-1.0105118019494672	False	False	-1.051302916287453	False	False	-1.0383078111091872	False	False	-1.0489946258092375	False	False
cond1_cond2	Minion	NR_003286_RNA18SN5	131_136	NR_003286_RNA18SN5_133	133	0.05486223	0.75333057	2.5270617399999997	6.8216757	Unm	Unm	TCCTC	-1.0202124778131658	False	False	-1.028738980566812	False	False	-1.0139906315972675	False	False	-0.972797492137258	False	False
cond1_cond2	Minion	NR_003286_RNA18SN5	132_137	NR_003286_RNA18SN5_134	134	0.87279158	1.17602318	3.70958728	7.88700938	Unm	Unm	CCTCT	-1.012872626111665	False	False	-0.9945356684889941	False	False	-0.993063178872489	False	False	-0.9933243385362548	False	False
cond1_cond2	Minion	NR_003286_RNA18SN5	133_138	NR_003286_RNA18SN5_135	135	0.65676309	3.58850253	6.47255532	8.94915683	Unm	Unm	CTCTC	-0.9482287866461053	False	False	-0.9985887701796614	False	False	-0.9987574651462285	False	False	-0.9972500303621589	False	False
cond1_cond2	Minion	NR_003286_RNA18SN5	134_139	NR_003286_RNA18SN5_136	136	1.70484967	1.8074498	3.6235717700000003	10.52553919	Unm	Unm	TCTCC	-1.0868398780645818	False	False	-0.9698561566370483	False	False	-0.9757885970569358	False	False	-1.078253058574915	False	False
cond1_cond2	Minion	NR_003286_RNA18SN5	135_140	NR_003286_RNA18SN5_137	137	0.25154931	1.6238507500000001	4.68466579	10.16869694	Unm	Unm	CTCCT	-0.9755540144354173	False	False	-1.0194642603964428	False	False	-1.019369162566456	False	False	-1.020473821049586	False	False
cond1_cond2	Minion	NR_003286_RNA18SN5	136_141	NR_003286_RNA18SN5_138	138	0.03501799	2.32971293	5.2590131499999995	9.14489359	Unm	Unm	TCCTA	-1.1858473378352339	False	False	-0.9830624254775199	False	False	-1.0342907613355377	False	False	-0.9999020229970584	False	False
cond1_cond2	Minion	NR_003286_RNA18SN5	137_142	NR_003286_RNA18SN5_139	139	0.66418429	0.81918093	1.50208078	7.93754322	Unm	Unm	CCTAC	-1.037028906441094	False	False	-0.9884409107869541	False	False	-0.9885237058005651	False	False	-1.0141224126351043	False	False
cond1_cond2	Minion	NR_003286_RNA18SN5	138_143	NR_003286_RNA18SN5_140	140	0.30871695	2.56469918	4.101440009999999	9.95303671	Unm	Unm	CTACT	-0.9965179841008804	False	False	-0.9648246889487583	False	False	-1.0604544148564763	False	False	-0.987854688978668	False	False
cond1_cond2	Minion	NR_003286_RNA18SN5	139_144	NR_003286_RNA18SN5_141	141	0.0876156	0.60009943	2.71445435	9.10215335	Unm	Unm	TACTT	-0.9945249896955408	False	False	-1.0485409821997018	False	False	-0.9735988279074865	False	False	-0.9778912820267227	False	False
cond1_cond2	Minion	NR_003286_RNA18SN5	140_145	NR_003286_RNA18SN5_142	142	0.74992295	3.63934424	4.87983126	9.79625287	Unm	Unm	ACTTG	-0.9956993248206812	False	False	-0.9975790501280027	False	False	-1.0354529222070026	False	False	-1.02231921902026	False	False
cond1_cond2	Minion	NR_003286_RNA18SN5	141_146	NR_003286_RNA18SN5_143	143	0.39153073	1.47882957	2.80362919	9.12706174	Unm	Unm	CTTGG	-0.9818336882718262	False	False	-1.1110293934984707	False	False	-1.0135569399740114	False	False	-0.9660019911574041	False	False
cond1_cond2	Minion	NR_003286_RNA18SN5	142_147	NR_003286_RNA18SN5_144	144	0.45262374	1.51328045	2.80908102	10.05361324	Unm	Unm	TTGGA	-1.029635900521877	False	False	-0.9955488401071678	False	False	-1.0180600856239899	False	False	-0.9970120619989229	False	False
cond1_cond2	Minion	NR_003286_RNA18SN5	143_148	NR_003286_RNA18SN5_145	145	0.03463733	1.89550805	4.25340912	12.37637393	Unm	Unm	TGGAT	-1.142509593681553	False	False	-1.056752936618471	False	False	-0.98086305658199	False	False	-1.1425026284436455	False	False
cond1_cond2	Minion	NR_003286_RNA18SN5	144_149	NR_003286_RNA18SN5_146	146	0.11970956	1.52665093	3.5449623499999996	11.56807776	Unm	Unm	GGATA	-0.9771742903947762	False	False	-0.9560726799966315	False	False	-0.9858537935123491	False	False	-1.0203986881967904	False	False
cond1_cond2	Minion	NR_003286_RNA18SN5	145_150	NR_003286_RNA18SN5_147	147	1.39403704	5.962104930000001	6.45492201	11.49767464	Unm	Unm	GATAA	-1.1127106576866705	False	False	-0.9557287701349345	False	False	-1.0323959227264201	False	False	-1.0134309640439487	False	False
cond1_cond2	Minion	NR_003286_RNA18SN5	146_151	NR_003286_RNA18SN5_148	148	0.13701331	0.6705334000000001	2.39953667	11.883769699999998	Unm	Unm	ATAAC	-1.0528529426298294	False	False	-0.9407382422216717	False	False	-1.0151070807340101	False	False	-0.9707007195910602	False	False
cond1_cond2	Minion	NR_003286_RNA18SN5	147_152	NR_003286_RNA18SN5_149	149	0.20145688	1.44287733	3.61593017	11.972294849999999	Unm	Unm	TAACT	-0.9906265461114823	False	False	-0.9892979605210653	False	False	-0.9684837335049853	False	False	-1.1118869077562596	False	False
cond1_cond2	Minion	NR_003286_RNA18SN5	148_153	NR_003286_RNA18SN5_150	150	0.01379979	2.2816031100000003	3.89953175	11.08878726	Unm	Unm	AACTG	-1.0469348613476241	False	False	-0.9785820236101355	False	False	-1.0487547838264557	False	False	-1.000188253801198	False	False
cond1_cond2	Minion	NR_003286_RNA18SN5	149_154	NR_003286_RNA18SN5_151	151	0.6282027	1.61517608	2.88856842	14.545541500000002	Unm	Unm	ACTGT	-1.015019883722649	False	False	-1.0117425682921457	False	False	-1.008061752563894	False	False	-1.006751518792306	False	False
cond1_cond2	Minion	NR_003286_RNA18SN5	150_155	NR_003286_RNA18SN5_152	152	0.65125575	5.07859734	6.2524877100000005	14.215953330000001	Unm	Unm	CTGTG	-0.9609005606543061	False	False	-1.097749304664007	False	False	-0.9982958385955232	False	False	-1.0195260045683876	False	False
cond1_cond2	Minion	NR_003286_RNA18SN5	151_156	NR_003286_RNA18SN5_153	153	0.40687992	4.1272876400000005	5.562058629999999	14.056210259999999	Unm	Unm	TGTGG	-1.103860367837505	False	False	-1.0263119576339317	False	False	-1.0259357107302545	False	False	-0.9965342470072643	False	False
cond1_cond2	Minion	NR_003286_RNA18SN5	152_157	NR_003286_RNA18SN5_154	154	0.12500796	1.1132891599999999	2.42773915	14.81747086	Unm	Unm	GTGGT	-1.0929700214956786	False	False	-1.0523896199770597	False	False	-0.9375574965498277	False	False	-1.037393989218868	False	False
cond1_cond2	Minion	NR_003286_RNA18SN5	153_158	NR_003286_RNA18SN5_155	155	0.03030458	2.12186004	2.99453586	10.7008646	Unm	Unm	TGGTA	-0.9905780931521259	False	False	-1.0459134891162098	False	False	-0.9774714080852241	False	False	-1.000666118129347	False	False
cond1_cond2	Minion	NR_003286_RNA18SN5	154_159	NR_003286_RNA18SN5_156	156	0.22600974	2.3764366800000003	4.5308344	9.32885061	Unm		GGTAA	-1.081573238440135	False	False	-1.0025871772402097	False	False	-1.042540311030086	False	False	-0.9859909087700982	False	False
cond1_cond2	Minion	NR_003286_RNA18SN5	155_160	NR_003286_RNA18SN5_157	157	0.1147782	0.96199108	4.67623148	11.58614387	Unm		GTAAT	-1.00211627139574	False	False	-1.0446939657969088	False	False	-1.0137358640948089	False	False	-1.094120696061895	False	False
cond1_cond2	Minion	NR_003286_RNA18SN5	156_161	NR_003286_RNA18SN5_158	158	1.88430698	2.75527365	7.79751821	13.502222960000001	Am	Am	TAATT	-1.0159351266745844	False	False	-1.0336009964675266	False	False	-0.9745024633805507	False	False	-1.1198599012948123	False	False
cond1_cond2	Minion	NR_003286_RNA18SN5	157_162	NR_003286_RNA18SN5_159	159	1.5736191	3.37058242	8.59825344	12.548456770000001	Unm		AATTC	-0.9885623546796902	False	False	-1.0437538969083753	False	False	-1.0233150567620741	False	False	-0.9710192438556702	False	False
cond1_cond2	Minion	NR_003286_RNA18SN5	158_163	NR_003286_RNA18SN5_160	160	3.12783752	4.03793913	8.3935605	13.37728218	Unm		ATTCT	-1.156202386552663	False	False	-1.050111888934342	False	False	-0.984206888162223	False	False	-1.0058253179575645	False	False
cond1_cond2	Minion	NR_003286_RNA18SN5	159_164	NR_003286_RNA18SN5_161	161	0.10074832	1.42267049	7.1546680899999995	11.1930106	Unm	Unm	TTCTA	-1.009941071203543	False	False	-0.9869197868041779	False	False	-0.9873135018333148	False	False	-1.0633046352242952	False	False
cond1_cond2	Minion	NR_003286_RNA18SN5	160_165	NR_003286_RNA18SN5_162	162	0.79694697	1.79081649	5.363679189999999	8.36470311	Unm	Unm	TCTAG	-0.9908843971133386	False	False	-1.046168168472013	False	False	-1.0587127272967032	False	False	-0.9782639207970474	False	False
cond1_cond2	Minion	NR_003286_RNA18SN5	161_166	NR_003286_RNA18SN5_163	163	0.23359401	0.57100207	2.6293623800000003	6.66528458	Unm		CTAGA	-1.0020081083066568	False	False	-0.987420128805024	False	False	-1.0056764574513084	False	False	-1.0405475981192085	False	False
cond1_cond2	Minion	NR_003286_RNA18SN5	162_167	NR_003286_RNA18SN5_164	164	0.11068285	0.54227493	3.50440801	7.05600181	Unm		TAGAG	-0.9793115569323764	False	False	-1.005350110647037	False	False	-0.9887117923118092	False	False	-0.9978572156420832	False	False
cond1_cond2	Minion	NR_003286_RNA18SN5	163_168	NR_003286_RNA18SN5_165	165	1.04998217	2.3385206	7.684491120000001	11.724797870000002	Am	Am	AGAGC	-0.9862654215181811	False	False	-0.9899688809106515	False	False	-1.0173681408728827	False	False	-0.9856837305620518	False	False
cond1_cond2	Minion	NR_003286_RNA18SN5	164_169	NR_003286_RNA18SN5_166	166	0.88160993	1.81338772	7.3099809	14.75216952	Unm		GAGCT	-1.0091758561876705	False	False	-0.9632625223243094	False	False	-1.0384916326561313	False	False	-0.9980411799208003	False	False
cond1_cond2	Minion	NR_003286_RNA18SN5	165_170	NR_003286_RNA18SN5_167	167	4.12008373	6.45961255	10.21939968	18.80918833	Unm		AGCTA	-1.1979267485001457	False	False	-1.0037481173862517	False	False	-1.1357786585036302	False	False	-1.0172605972421964	False	False
cond1_cond2	Minion	NR_003286_RNA18SN5	166_171	NR_003286_RNA18SN5_168	168	0.21584443	3.59837372	12.171525119999998	20.796280929999998	Unm	Unm	GCTAA	-1.0131532891050903	False	False	-1.0284055222649349	False	False	-1.0392555287695164	False	False	-1.0423953274532018	False	False
cond1_cond2	Minion	NR_003286_RNA18SN5	167_172	NR_003286_RNA18SN5_169	169	1.6123506	4.599293739999999	11.88894338	21.902125580000003	Unm		CTAAT	-1.03227827925564	False	False	-0.9966290284695255	False	False	-1.0350035377161577	False	False	-1.1062392637335916	False	False
cond1_cond2	Minion	NR_003286_RNA18SN5	168_173	NR_003286_RNA18SN5_170	170	1.95910714	4.325613199999999	7.44649189	16.57816249	Unm		TAATA	-1.0180835357676807	False	False	-1.0086956442429087	False	False	-1.025169841540757	False	False	-1.0068148684473008	False	False
cond1_cond2	Minion	NR_003286_RNA18SN5	169_174	NR_003286_RNA18SN5_171	171	0.99461434	2.91923237	7.163328529999999	15.35263096	Um	Um	AATAC	-0.968962375968552	False	False	-1.0546337162832295	False	False	-0.9772349471426567	False	False	-0.9859057413027715	False	False
cond1_cond2	Minion	NR_003286_RNA18SN5	170_175	NR_003286_RNA18SN5_172	172	0.29806932	1.13564946	4.945206300000001	13.663164270000001	Unm		ATACA	-1.0036134880363408	False	False	-1.0188334675812	False	False	-1.0033180522653793	False	False	-1.0270491493535172	False	False
cond1_cond2	Minion	NR_003286_RNA18SN5	171_176	NR_003286_RNA18SN5_173	173	0.3745691	2.37284219	4.5458171400000005	11.92051281	Cm	Cm	TACAT	-1.0479951743072935	False	False	-0.9977346502645525	False	False	-1.068848094638256	False	False	-1.0030077663573735	False	False
cond1_cond2	Minion	NR_003286_RNA18SN5	172_177	NR_003286_RNA18SN5_174	174	0.48126626	2.9098270499999996	4.370037589999999	11.51059888	Unm		ACATG	-1.0506693448580215	False	False	-1.0311059753631326	False	False	-1.0036710803871673	False	False	-0.9835196646350035	False	False
cond1_cond2	Minion	NR_003286_RNA18SN5	173_178	NR_003286_RNA18SN5_175	175	0.39902503	2.58296174	4.848659209999999	12.44606791	Unm		CATGC	-1.0037496811766604	False	False	-1.009404587549804	False	False	-1.0408868539464429	False	False	-1.038186984192664	False	False
cond1_cond2	Minion	NR_003286_RNA18SN5	174_179	NR_003286_RNA18SN5_176	176	0.38854709	2.50931844	4.929802520000001	10.898818270000001	Unm	Unm	ATGCC	-0.9887362975467872	False	False	-1.0530883955360346	False	False	-1.07315314518667	False	False	-1.0129045716963128	False	False
cond1_cond2	Minion	NR_003286_RNA18SN5	175_180	NR_003286_RNA18SN5_177	177	1.02131502	2.07111849	4.08528637	9.14766311	Unm	Unm	TGCCG	-1.071966588984612	False	False	-1.0024515317663174	False	False	-1.021098278916495	False	False	-1.0180823930007465	False	False
cond1_cond2	Minion	NR_003286_RNA18SN5	176_181	NR_003286_RNA18SN5_178	178	0.51887777	0.8255925500000001	3.58516761	7.945848979999999	Unm	Unm	GCCGA	-1.0020148390633934	False	False	-0.9438935462202537	False	False	-1.0157906147925166	False	False	-1.0146922435854455	False	False
cond1_cond2	Minion	NR_003286_RNA18SN5	177_182	NR_003286_RNA18SN5_179	179	0.70771799	1.15867189	6.619196130000001	9.17434069	Unm	Unm	CCGAC	-0.9879025481347705	False	False	-0.9916955088856014	False	False	-1.0310080464225013	False	False	-1.1563046038247928	False	False
cond1_cond2	Minion	NR_003286_RNA18SN5	178_183	NR_003286_RNA18SN5_180	180	0.64199496	1.38114761	7.64113451	10.02982533	Unm	Unm	CGACG	-1.0302509364678234	False	False	-1.0105504861387995	False	False	-1.044455136799798	False	False	-0.9943080303650703	False	False
cond1_cond2	Minion	NR_003286_RNA18SN5	179_184	NR_003286_RNA18SN5_181	181	3.27833649	3.73781015	6.9347823900000005	13.815357250000002	Unm	Unm	GACGG	-1.182961177980508	False	False	-1.058637466414162	False	False	-1.0195674689331864	False	False	-1.0085364046549166	False	False
cond1_cond2	Minion	NR_003286_RNA18SN5	180_185	NR_003286_RNA18SN5_182	182	1.75505465	2.9266031299999997	7.2015251000000005	17.09565103	Unm	Unm	ACGGG	-1.2755850763968473	False	False	-1.0187469120156505	False	False	-1.0075923533078754	False	False	-1.034523760655913	False	False
cond1_cond2	Minion	NR_003286_RNA18SN5	181_186	NR_003286_RNA18SN5_183	183	0.09220464	4.61112447	10.44551074	19.095188800000003	Unm	Unm	CGGGC	-1.1632078432607738	False	False	-1.0007561608388702	False	False	-1.1593744676857527	False	False	-0.988488395677923	False	False
cond1_cond2	Minion	NR_003286_RNA18SN5	182_187	NR_003286_RNA18SN5_184	184	0.26238588	4.43896567	6.96333392	16.514153620000002	Unm	Unm	GGGCG	-0.9699892206376379	False	False	-1.0365372811504234	False	False	-0.9845775316581085	False	False	-0.9889949078726895	False	False
cond1_cond2	Minion	NR_003286_RNA18SN5	183_188	NR_003286_RNA18SN5_185	185	0.53860925	3.38068538	4.7911375199999995	14.75538603	Unm	Unm	GGCGC	-0.9861005755048555	False	False	-1.041097141959801	False	False	-0.9859738034569687	False	False	-0.9980411799208004	False	False
cond1_cond2	Minion	NR_003286_RNA18SN5	184_189	NR_003286_RNA18SN5_186	186	0.13849971	1.15677497	4.2414267	13.70816288	Unm	Unm	GCGCT	-0.9932012002920436	False	False	-0.9914983529610473	False	False	-0.9727634309611549	False	False	-1.0416571866969326	False	False
cond1_cond2	Minion	NR_003286_RNA18SN5	185_190	NR_003286_RNA18SN5_187	187	0.91736191	1.16783554	4.155165469999999	10.809076659999999	Unm	Unm	CGCTG	-0.9903776034843064	False	False	-0.9733722182371087	False	False	-0.9773288966995783	False	False	-1.0060134914243142	False	False
cond1_cond2	Minion	NR_003286_RNA18SN5	186_191	NR_003286_RNA18SN5_188	188	1.36629469	3.5639013200000003	6.003441990000001	9.161864190000001	Unm	Unm	GCTGA	-1.0759857588560577	False	False	-0.9950739129785807	False	False	-1.0445512923200784	False	False	-1.1240294173358278	False	False
cond1_cond2	Minion	NR_003286_RNA18SN5	187_192	NR_003286_RNA18SN5_189	189	0.94392628	1.53987945	4.5696657300000005	11.81252065	Unm	Unm	CTGAC	-1.0045039001602534	False	False	-1.023195415460865	False	False	-1.0416263653760915	False	False	-1.233812071872309	False	False
cond1_cond2	Minion	NR_003286_RNA18SN5	188_193	NR_003286_RNA18SN5_190	190	0.43975277	1.7334729100000001	5.1870462	13.67722766	Unm	Unm	TGACC	-0.9875246162417444	False	False	-0.9961627470608805	False	False	-1.042044513548462	False	False	-1.0300906385970907	False	False
cond1_cond2	Minion	NR_003286_RNA18SN5	189_194	NR_003286_RNA18SN5_191	191	0.30637691	3.8074314300000003	6.84313851	12.003032569999998	Unm	Unm	GACCC	-0.9840774194436859	False	False	-0.9784642246396207	False	False	-1.0068101851712539	False	False	-1.0781036275548854	False	False
cond1_cond2	Minion	NR_003286_RNA18SN5	190_195	NR_003286_RNA18SN5_192	192	0.83697541	3.0325425499999996	4.8852454000000005	15.12145287	Unm	Unm	ACCCC	-1.0028639593619684	False	False	-0.993127972414805	False	False	-1.107587810009003	False	False	-1.0051607676723102	False	False
cond1_cond2	Minion	NR_003286_RNA18SN5	191_196	NR_003286_RNA18SN5_193	193	0.81505262	1.8897062299999998	4.02269968	17.87886464	Unm	Unm	CCCCC	-1.0318433590000455	False	False	-1.0426770111651709	False	False	-0.9982784566988714	False	False	-0.9940317663150564	False	False
cond1_cond2	Minion	NR_003286_RNA18SN5	192_197	NR_003286_RNA18SN5_194	194	0.29152055	4.658299750000001	9.81618405	19.459237780000002	Unm	Unm	CCCCT	-1.010586769322367	False	False	-1.049566502451807	False	False	-0.9987243400257846	False	False	-0.9903862273518319	False	False
cond1_cond2	Minion	NR_003286_RNA18SN5	193_198	NR_003286_RNA18SN5_195	195	0.69812058	4.49088468	9.88455021	18.13716309	Unm	Unm	CCCTT	-1.0124048403073864	False	False	-0.9883351523361039	False	False	-0.9969543824522876	False	False	-1.0009862384081176	False	False
cond1_cond2	Minion	NR_003286_RNA18SN5	194_199	NR_003286_RNA18SN5_196	196	2.80773569	5.38780457	7.991649099999999	16.77783433	Unm	Unm	CCTTC	-0.9663632028000917	False	False	-1.002774918426907	False	False	-1.2260863524454433	False	False	-1.0044758070098798	False	False
cond1_cond2	Minion	NR_003286_RNA18SN5	195_200	NR_003286_RNA18SN5_197	197	1.47935667	1.71046786	5.6014029999999995	12.472677769999999	Unm	Unm	CTTCG	-0.997925308085786	False	False	-0.983505483052874	False	False	-1.0373552709472615	False	False	-1.018970861168165	False	False
cond1_cond2	Minion	NR_003286_RNA18SN5	196_201	NR_003286_RNA18SN5_198	198	0.13484673	0.5303774699999999	5.113306829999999	8.356457409999999	Unm	Unm	TTCGC	-1.0677125772197749	False	False	-0.962895281574831	False	False	-1.0251003340858804	False	False	-0.9787476687903924	False	False
cond1_cond2	Minion	NR_003286_RNA18SN5	197_202	NR_003286_RNA18SN5_199	199	0.25023214	0.35314319	2.83792598	7.09426382	Unm	Unm	TCGCG	-0.9771238801112017	False	False	-1.0310965635545464	False	False	-1.0153702516019898	False	False	-0.9885126139673046	False	False
cond1_cond2	Minion	NR_003286_RNA18SN5	198_203	NR_003286_RNA18SN5_200	200	0.04560486	0.37466432	3.54301976	9.69105956	Unm	Unm	CGCGG	-0.9545204401080529	False	False	-1.0085467579287584	False	False	-0.978629322215896	False	False	-1.2311080826046985	False	False
cond1_cond2	Minion	NR_003286_RNA18SN5	199_204	NR_003286_RNA18SN5_201	201	0.82497453	4.12561098	7.03234957	10.52340309	Unm	Unm	GCGGG	-0.9847205834446884	False	False	-1.0296314407415503	False	False	-1.0377000234557863	False	False	-1.0716564333021605	False	False
cond1_cond2	Minion	NR_003286_RNA18SN5	200_205	NR_003286_RNA18SN5_202	202	1.95830204	4.3072636	6.2155553800000005	12.22493837	Unm	Unm	CGGGG	-1.0156509467497057	False	False	-1.0207327284805845	False	False	-1.0755533805229631	False	False	-0.9880559999898898	False	False
cond1_cond2	Minion	NR_003286_RNA18SN5	201_206	NR_003286_RNA18SN5_203	203	0.65259955	1.362721	4.85120724	12.995028739999999	Unm	Unm	GGGGG	-0.9553248587606957	False	False	-0.9791291808141178	False	False	-1.0058572210309191	False	False	-1.0338235671739908	False	False
cond1_cond2	Minion	NR_003286_RNA18SN5	202_207	NR_003286_RNA18SN5_204	204	0.38511284	2.05467847	6.25914471	12.30835029	Unm	Unm	GGGGG	-1.0017267514356587	False	False	-1.0520345265395195	False	False	-0.9827982623073014	False	False	-0.9961236556188776	False	False
cond1_cond2	Minion	NR_003286_RNA18SN5	203_208	NR_003286_RNA18SN5_205	205	0.32009683	1.14475469	4.5098709800000005	9.22082563	Unm	Unm	GGGGG	-1.0569636957362065	False	False	-0.9802645410564924	False	False	-1.0104738322183058	False	False	-1.1465841869321767	False	False
cond1_cond2	Minion	NR_003286_RNA18SN5	204_209	NR_003286_RNA18SN5_206	206	1.27346782	3.43893253	5.58803348	8.31774767	Unm	Unm	GGGGA	-1.055646446992973	False	False	-0.9925753448632987	False	False	-1.0409955241389375	False	False	-1.0143721054243489	False	False
cond1_cond2	Minion	NR_003286_RNA18SN5	205_210	NR_003286_RNA18SN5_207	207	1.05393608	1.2197389399999998	3.52217869	8.921426180000001	Unm		GGGAT	-0.9765123172951948	False	False	-1.0674938045979983	False	False	-0.9824420018000657	False	False	-0.9931013904641333	False	False
cond1_cond2	Minion	NR_003286_RNA18SN5	206_211	NR_003286_RNA18SN5_208	208	0.3899552	0.45964304	3.2692823200000003	8.676767210000001	Unm		GGATG	-0.9653573563663309	False	False	-0.9835913495883464	False	False	-0.9907948421594932	False	False	-1.0120914126676803	False	False
cond1_cond2	Minion	NR_003286_RNA18SN5	207_212	NR_003286_RNA18SN5_209	209	0.3189199	2.6583569799999998	4.39667504	10.77823794	psU	psU	GATGC	-1.1566703647419754	False	False	-1.0004621712224244	False	False	-0.988504372881693	False	False	-1.0534749858972412	False	False
cond1_cond2	Minion	NR_003286_RNA18SN5	208_213	NR_003286_RNA18SN5_210	210	0.16331548	0.9000957199999999	2.08766608	11.19485961	Unm		ATGCG	-0.9792456214143732	False	False	-1.0072808083404012	False	False	-1.0135493904677229	False	False	-1.0605775959010366	False	False
cond1_cond2	Minion	NR_003286_RNA18SN5	209_214	NR_003286_RNA18SN5_211	211	0.1311113	5.54040326	6.6956671	11.26794585	Unm		TGCGT	-0.9880705995713985	False	False	-1.1529955005554395	False	False	-1.031375018826253	False	False	-0.9722881929648326	False	False
cond1_cond2	Minion	NR_003286_RNA18SN5	210_215	NR_003286_RNA18SN5_212	212	0.34758396	1.6363606099999999	3.7870634599999997	11.236582559999999	Unm	Unm	GCGTG	-1.0554225306256186	False	False	-0.9955262864724087	False	False	-0.952300019655633	False	False	-1.049612340100454	False	False
cond1_cond2	Minion	NR_003286_RNA18SN5	211_216	NR_003286_RNA18SN5_213	213	0.3254445	0.53272928	3.57458745	12.5448865	Unm	Unm	CGTGC	-0.9981562809302226	False	False	-0.9654978092356785	False	False	-1.0341733425524355	False	False	-0.973395521830108	False	False
cond1_cond2	Minion	NR_003286_RNA18SN5	212_217	NR_003286_RNA18SN5_214	214	1.53083157	2.62699369	4.4838009	7.6817649900000005	Unm	Unm	GTGCA	-1.2101284968989336	False	False	-1.0428031850598412	False	False	-0.9961242630190636	False	False	-0.997867108240831	False	False
cond1_cond2	Minion	NR_003286_RNA18SN5	213_218	NR_003286_RNA18SN5_215	215	1.03233134	2.20839966	5.39457921	9.767017719999998	Unm		TGCAT	-1.0579994418379068	False	False	-1.012715787734586	False	False	-1.0361714842390979	False	False	-0.9794572538927534	False	False
cond1_cond2	Minion	NR_003286_RNA18SN5	214_219	NR_003286_RNA18SN5_216	216	0.15144741	0.6772817500000001	5.41736881	15.858788569999998	Unm		GCATT	-0.9929344076013947	False	False	-0.9928958801216355	False	False	-1.031844592670255	False	False	-1.010552565663264	False	False
cond1_cond2	Minion	NR_003286_RNA18SN5	215_220	NR_003286_RNA18SN5_217	217	1.17845607	3.72161334	8.44606047	20.34238072	psU	psU	CATTT	-0.9860635150949483	False	False	-1.0076886129378764	False	False	-0.9883142634080413	False	False	-0.9918234078900756	False	False
cond1_cond2	Minion	NR_003286_RNA18SN5	216_221	NR_003286_RNA18SN5_218	218	0.99846808	6.6245001299999995	10.97105823	22.32795571	Unm		ATTTA	-0.9747148049142677	False	False	-0.9854331123760224	False	False	-0.9862122461418306	False	False	-1.117770685195457	False	False
cond1_cond2	Minion	NR_003286_RNA18SN5	217_222	NR_003286_RNA18SN5_219	219	2.5422003	7.110585840000001	12.44534986	26.186097240000002	Unm		TTTAT	-1.087766907394375	False	False	-1.162490060784525	False	False	-1.160780275536125	False	False	-1.00113251631517	False	False
cond1_cond2	Minion	NR_003286_RNA18SN5	218_223	NR_003286_RNA18SN5_220	220	0.47445432	4.19397465	11.20440337	24.01736574	Unm	Unm	TTATC	-0.9822246175225636	False	False	-0.9852107698482273	False	False	-0.9931046459851199	False	False	-1.0017682613386953	False	False
cond1_cond2	Minion	NR_003286_RNA18SN5	219_224	NR_003286_RNA18SN5_221	221	2.68338555	4.535423280000001	8.412592960000001	17.490828399999998	Unm	Unm	TATCA	-1.002587092398674	False	False	-0.9658810820113984	False	False	-0.9844831824444242	False	False	-1.0924341466929275	False	False
cond1_cond2	Minion	NR_003286_RNA18SN5	220_225	NR_003286_RNA18SN5_222	222	0.78637479	1.55288184	4.898355950000001	11.014761040000003	Unm	Unm	ATCAG	-0.9801339703712927	False	False	-0.9959884569506963	False	False	-1.2014352434011701	False	False	-1.0012661068564008	False	False
cond1_cond2	Minion	NR_003286_RNA18SN5	221_226	NR_003286_RNA18SN5_223	223	0.07414027	0.09796279	3.95730144	7.34627236	Unm	Unm	TCAGA	-0.9816421753811382	False	False	-0.9702513769940204	False	False	-0.973185086133363	False	False	-0.9897069706434125	False	False
cond1_cond2	Minion	NR_003286_RNA18SN5	222_227	NR_003286_RNA18SN5_224	224	0.11349397	0.6345184800000001	1.9509409399999997	8.563837759999998	Unm	Unm	CAGAT	-1.0070869901307469	False	False	-1.1924326044797717	False	False	-1.1294854473752498	False	False	-1.0145136527634775	False	False
cond1_cond2	Minion	NR_003286_RNA18SN5	223_228	NR_003286_RNA18SN5_225	225	0.27608434	0.5254859700000001	1.00374445	8.097075099999998	Unm	Unm	AGATC	-0.9818416961726146	False	False	-0.9916221281133668	False	False	-0.9836867287058251	False	False	-0.9965286673821525	False	False
cond1_cond2	Minion	NR_003286_RNA18SN5	224_229	NR_003286_RNA18SN5_226	226	0.17982306	5.7529886800000005	7.26532074	12.84346965	Unm	Unm	GATCA	-0.9888713894748291	False	False	-1.0813687893581458	False	False	-1.0171015541142172	False	False	-1.0121636739426143	False	False
cond1_cond2	Minion	NR_003286_RNA18SN5	225_230	NR_003286_RNA18SN5_227	227	0.11080118	1.08611918	2.9465724300000002	12.89824411	Unm	Unm	ATCAA	-0.9776598972495192	False	False	-1.0213639118256317	False	False	-1.024437263139075	False	False	-0.9833465116988498	False	False
cond1_cond2	Minion	NR_003286_RNA18SN5	226_231	NR_003286_RNA18SN5_228	228	1.01195257	4.84435734	5.5806692	12.72851978	Unm	Unm	TCAAA	-0.9997946388905412	False	False	-0.966622450439828	False	False	-1.0477700951284479	False	False	-1.0357217845249111	False	False
cond1_cond2	Minion	NR_003286_RNA18SN5	227_232	NR_003286_RNA18SN5_229	229	0.39259328	0.68929294	2.1586754800000003	8.848317399999999	Unm	Unm	CAAAA	-0.9917455186098879	False	False	-1.0793659118918872	False	False	-1.0993362468767691	False	False	-0.9739697955033682	False	False
cond1_cond2	Minion	NR_003286_RNA18SN5	228_233	NR_003286_RNA18SN5_230	230	0.05309434	0.35576164000000005	3.09004185	8.825437990000001	Unm	Unm	AAAAC	-0.9758403606389393	False	False	-1.0721734004869248	False	False	-1.0724952505775136	False	False	-1.006938772705937	False	False
cond1_cond2	Minion	NR_003286_RNA18SN5	229_234	NR_003286_RNA18SN5_231	231	0.29353445	1.8727863	3.6384125099999998	4.26197761	Unm	Unm	AAACC	-0.9730449708258944	False	False	-0.9739942634652227	False	False	-1.0247040885870518	False	False	-1.011879139817244	False	False
cond1_cond2	Minion	NR_003286_RNA18SN5	230_235	NR_003286_RNA18SN5_232	232	1.03619991	1.06323977	1.8095162599999999	8.04819852	Unm	Unm	AACCA	-1.0235634103877425	False	False	-1.0193818245780686	False	False	-0.9743771101150814	False	False	-0.9871740520007858	False	False
cond1_cond2	Minion	NR_003286_RNA18SN5	231_236	NR_003286_RNA18SN5_233	233	0.28373868	0.28089696	1.7351869899999997	9.12895764	Unm	Unm	ACCAA	-1.0168623828271195	False	False	-0.9761482405383738	False	False	-1.021722385314704	False	False	-0.9628432397943287	False	False
cond1_cond2	Minion	NR_003286_RNA18SN5	232_237	NR_003286_RNA18SN5_234	234	0.11590902	4.47551385	6.598655169999999	8.93994157	Unm	Unm	CCAAC	-0.9996533430833292	False	False	-0.9772650854781768	False	False	-1.0124811081764176	False	False	-0.9882084776675979	False	False
cond1_cond2	Minion	NR_003286_RNA18SN5	233_238	NR_003286_RNA18SN5_235	235	0.00864665	1.43652076	2.63979334	11.76970593	Unm	Unm	CAACC	-0.9869869657373014	False	False	-0.978911043427828	False	False	-1.0042339433617848	False	False	-0.992546249790843	False	False
cond1_cond2	Minion	NR_003286_RNA18SN5	234_239	NR_003286_RNA18SN5_236	236	0.79455608	1.68377023	2.14563893	16.50151589	Unm	Unm	AACCC	-0.9974889957960708	False	False	-1.0154210838191573	False	False	-1.0348119105834412	False	False	-0.9880554269192604	False	False
cond1_cond2	Minion	NR_003286_RNA18SN5	235_240	NR_003286_RNA18SN5_237	237	0.0090688	3.89300413	5.08168516	14.558846520000001	Unm	Unm	ACCCG	-0.9946590656178609	False	False	-1.3164956408726392	False	False	-1.0207144300805098	False	False	-1.009960204569505	False	False
cond1_cond2	Minion	NR_003286_RNA18SN5	236_241	NR_003286_RNA18SN5_238	238	0.32824423	5.01270692	6.2413561	15.988461660000002	Unm	Unm	CCCGG	-0.9665915748642531	False	False	-1.009933554545287	False	False	-1.042033772376329	False	False	-0.9865147522073476	False	False
cond1_cond2	Minion	NR_003286_RNA18SN5	237_242	NR_003286_RNA18SN5_239	239	0.05723407	2.53284448	3.5318559900000004	14.704077779999999	Unm	Unm	CCGGT	-1.0121354180992097	False	False	-1.0720402144693517	False	False	-0.9996077615021106	False	False	-0.9574347360585914	False	False
cond1_cond2	Minion	NR_003286_RNA18SN5	238_243	NR_003286_RNA18SN5_240	240	0.36779023	2.8661358999999997	3.68508642	11.023280450000001	Unm	Unm	CGGTC	-1.077934204976533	False	False	-0.980572986647848	False	False	-1.0239731128357983	False	False	-0.9865573234779523	False	False
cond1_cond2	Minion	NR_003286_RNA18SN5	239_244	NR_003286_RNA18SN5_241	241	0.29390825	0.39938635	1.55181134	6.83581865	Unm	Unm	GGTCA	-0.9768454869423925	False	False	-0.9874012801114839	False	False	-1.0406970879693576	False	False	-0.9700916954344769	False	False
cond1_cond2	Minion	NR_003286_RNA18SN5	240_245	NR_003286_RNA18SN5_242	242	0.13956397	0.2122068	1.77724884	4.9935779799999995	Unm	Unm	GTCAG	-0.9763561154997713	False	False	-1.242834256535024	False	False	-1.0035831663238128	False	False	-0.9869836619242122	False	False
cond1_cond2	Minion	NR_003286_RNA18SN5	241_246	NR_003286_RNA18SN5_243	243	0.58783672	0.82524512	2.02670438	7.71154754	Unm	Unm	TCAGC	-1.0134335008559314	False	False	-0.9456218099867387	False	False	-1.1135880153935704	False	False	-0.9901340613171941	False	False
cond1_cond2	Minion	NR_003286_RNA18SN5	242_247	NR_003286_RNA18SN5_244	244	0.31550684	0.69060381	2.98579073	9.862157119999999	Unm	Unm	CAGCC	-1.282369088863677	False	False	-1.0914079077866334	False	False	-0.979851910502739	False	False	-1.0688059647218588	False	False
cond1_cond2	Minion	NR_003286_RNA18SN5	243_248	NR_003286_RNA18SN5_245	245	0.4524802	5.58410546	9.26551282	14.190527819999998	Unm	Unm	AGCCC	-1.031277065519808	False	False	-1.1866646211901133	False	False	-0.9984271046686992	False	False	-1.0148860138290863	False	False
cond1_cond2	Minion	NR_003286_RNA18SN5	244_249	NR_003286_RNA18SN5_246	246	1.11530603	2.5499959299999997	7.054736350000001	18.855926250000003	Unm	Unm	GCCCC	-1.1212817209728907	False	False	-0.9841576908885543	False	False	-1.0351462280371395	False	False	-1.018620540157927	False	False
cond1_cond2	Minion	NR_003286_RNA18SN5	245_250	NR_003286_RNA18SN5_247	247	1.66275777	4.5405774999999995	9.11564179	23.25066837	Unm	Unm	CCCCT	-0.9963258208005368	False	False	-0.9660265597095561	False	False	-1.1467668617084414	False	False	-1.0051542634026276	False	False
cond1_cond2	Minion	NR_003286_RNA18SN5	246_251	NR_003286_RNA18SN5_248	248	2.07399561	5.49064355	9.8663966	18.41890017	Unm	Unm	CCCTC	-0.9945764717441925	False	False	-1.0737675306759882	False	False	-0.9900797101972614	False	False	-1.0047158706172497	False	False
cond1_cond2	Minion	NR_003286_RNA18SN5	247_252	NR_003286_RNA18SN5_249	249	0.93328245	5.08534593	10.86826962	17.58364984	Unm	Unm	CCTCT	-1.0074488001563768	False	False	-1.1061084071435932	False	False	-0.9913772758575841	False	False	-1.088027309830967	False	False
cond1_cond2	Minion	NR_003286_RNA18SN5	248_253	NR_003286_RNA18SN5_250	250	0.6644068	0.75233726	5.76801646	13.90775494	Unm	Unm	CTCTC	-1.037028906441094	False	False	-1.0191501254292532	False	False	-0.9838331066983436	False	False	-1.0164478006790298	False	False
cond1_cond2	Minion	NR_003286_RNA18SN5	249_254	NR_003286_RNA18SN5_251	251	1.38176351	1.7147456	4.24090879	9.25425096	Unm	Unm	TCTCC	-1.1471365863619993	False	False	-0.9879272401172651	False	False	-0.9720480960789242	False	False	-1.0720908541254635	False	False
cond1_cond2	Minion	NR_003286_RNA18SN5	250_255	NR_003286_RNA18SN5_252	252	0.62663763	0.8646826	4.3610026	5.80356354	Unm	Unm	CTCCG	-1.0140098159229187	False	False	-1.12715877757683	False	False	-1.0026281607959313	False	False	-1.0645809689295251	False	False
cond1_cond2	Minion	NR_003286_RNA18SN5	251_256	NR_003286_RNA18SN5_253	253	0.30183631	0.8371395699999999	4.26410407	5.9595027	Unm	Unm	TCCGG	-1.0616575022917036	False	False	-1.0601024925211693	False	False	-1.002087517546453	False	False	-0.9706033415485533	False	False
cond1_cond2	Minion	NR_003286_RNA18SN5	252_257	NR_003286_RNA18SN5_254	254	1.14831338	1.63465851	4.01157891	6.57107551	Unm	Unm	CCGGC	-0.9804153892346369	False	False	-1.0020257636407175	False	False	-1.0098741411877905	False	False	-1.0781807558807341	False	False
cond1_cond2	Minion	NR_003286_RNA18SN5	253_258	NR_003286_RNA18SN5_255	255	0.27024998	0.90827642	4.16309635	6.520062749999999	Unm	Unm	CGGCC	-1.00186164005743	False	False	-1.00222358527402	False	False	-0.9856804492029919	False	False	-1.0659938901844557	False	False
cond1_cond2	Minion	NR_003286_RNA18SN5	254_259	NR_003286_RNA18SN5_256	256	1.17819648	2.32631841	4.66977656	8.05981809	Unm	Unm	GGCCC	-0.9894724750891128	False	False	-0.9883566026911756	False	False	-1.0214268436899425	False	False	-0.9722070257654887	False	False
cond1_cond2	Minion	NR_003286_RNA18SN5	255_260	NR_003286_RNA18SN5_257	257	0.62647376	0.81366984	2.9759310300000004	7.138472810000001	Unm	Unm	GCCCC	-1.0147433404535717	False	False	-0.9907637037939526	False	False	-1.0227853425136673	False	False	-1.0230052822863056	False	False
cond1_cond2	Minion	NR_003286_RNA18SN5	256_261	NR_003286_RNA18SN5_258	258	0.29842103	2.37689491	4.76123981	8.47411448	Unm	Unm	CCCCG	-1.0000072291922282	False	False	-1.0025871772402097	False	False	-1.005695738801858	False	False	-0.971180668916975	False	False
cond1_cond2	Minion	NR_003286_RNA18SN5	257_262	NR_003286_RNA18SN5_259	259	0.4153937	0.71331323	2.00030867	7.26526482	Unm	Unm	CCCGG	-0.9707421836649657	False	False	-1.1233584647556194	False	False	-1.1548335405683048	False	False	-1.0151498497456803	False	False
cond1_cond2	Minion	NR_003286_RNA18SN5	258_263	NR_003286_RNA18SN5_260	260	0.16428096	2.24391809	3.50097028	12.353517830000001	Unm	Unm	CCGGC	-0.9516342813541161	False	False	-1.0013240098089722	False	False	-0.9977296768837203	False	False	-1.087406522483881	False	False
cond1_cond2	Minion	NR_003286_RNA18SN5	259_264	NR_003286_RNA18SN5_261	261	0.19781969	1.11746875	2.59530391	12.397249160000001	Unm	Unm	CGGCC	-1.0703407808238796	False	False	-1.052109340353121	False	False	-1.1975563682043966	False	False	-1.0852801434349204	False	False
cond1_cond2	Minion	NR_003286_RNA18SN5	260_265	NR_003286_RNA18SN5_262	262	0.34541777	5.90192285	10.86927375	19.470330230000002	Unm	Unm	GGCCG	-1.0946207766277207	False	False	-0.9901474858595047	False	False	-0.991242783222002	False	False	-0.9897667446106573	False	False
cond1_cond2	Minion	NR_003286_RNA18SN5	261_266	NR_003286_RNA18SN5_263	263	0.55274273	2.42062624	8.944658279999999	20.42909108	Unm	Unm	GCCGG	-1.0451019194337874	False	False	-0.9892754915275143	False	False	-1.0010966919183213	False	False	-1.02782285250499	False	False
cond1_cond2	Minion	NR_003286_RNA18SN5	262_267	NR_003286_RNA18SN5_264	264	4.05250752	7.7863942999999995	11.08526091	24.3020934	Unm	Unm	CCGGG	-1.197974921066831	False	False	-1.0793312662368222	False	False	-0.9967594178778147	False	False	-0.9978014030147552	False	False
cond1_cond2	Minion	NR_003286_RNA18SN5	263_268	NR_003286_RNA18SN5_265	265	1.92828706	3.2026789399999998	8.87076094	20.356501780000002	Unm	Unm	CGGGG	-0.9929469222739998	False	False	-1.003931859094463	False	False	-0.9689637975291353	False	False	-0.9947640913208662	False	False
cond1_cond2	Minion	NR_003286_RNA18SN5	264_269	NR_003286_RNA18SN5_266	266	0.47241905	4.99047107	13.216469879999998	22.811454039999997	Unm	Unm	GGGGG	-0.9703959886046502	False	False	-1.0069490263319079	False	False	-1.4050336794016096	False	False	-1.0342993418341522	False	False
cond1_cond2	Minion	NR_003286_RNA18SN5	265_270	NR_003286_RNA18SN5_267	267	0.5904127	1.95633123	7.762575679999999	19.496515679999998	Unm	Unm	GGGGG	-1.0044007031084226	False	False	-0.992687831384654	False	False	-0.9939144794329255	False	False	-1.0006938263566025	False	False
cond1_cond2	Minion	NR_003286_RNA18SN5	266_271	NR_003286_RNA18SN5_268	268	1.65479153	4.8755785	8.47187239	21.72954429	Unm	Unm	GGGGC	-0.9886076532988894	False	False	-0.9800821909497115	False	False	-0.9933377539939672	False	False	-1.0928546799020964	False	False
cond1_cond2	Minion	NR_003286_RNA18SN5	267_272	NR_003286_RNA18SN5_269	269	1.75074681	4.47145594	9.36045766	20.0983171	Unm	Unm	GGGCG	-1.2639815817678337	False	False	-0.9940362747556977	False	False	-0.9554294352643872	False	False	-0.9859517215065041	False	False
cond1_cond2	Minion	NR_003286_RNA18SN5	268_273	NR_003286_RNA18SN5_270	270	0.78271533	5.43570755	10.80512526	21.64418904	Unm	Unm	GGCGG	-0.9692221797166107	False	False	-1.0143438351998528	False	False	-1.011203143695837	False	False	-1.07281478581454	False	False
cond1_cond2	Minion	NR_003286_RNA18SN5	269_274	NR_003286_RNA18SN5_271	271	1.86108216	3.35924388	6.0043219599999995	17.88225879	Unm	Unm	GCGGG	-0.9968439867448643	False	False	-1.0541442900647435	False	False	-1.0404643521385384	False	False	-0.9950140798576314	False	False
cond1_cond2	Minion	NR_003286_RNA18SN5	270_275	NR_003286_RNA18SN5_272	272	0.10279721	3.50220317	6.39931655	15.49131449	Unm	Unm	CGGGC	-1.0025365320048478	False	False	-1.034524065604744	False	False	-1.0413636011271123	False	False	-0.994208567565009	False	False
cond1_cond2	Minion	NR_003286_RNA18SN5	271_276	NR_003286_RNA18SN5_273	273	0.00881873	1.11364825	3.50797058	10.40308535	Unm	Unm	GGGCG	-0.9910791565554783	False	False	-1.0498904505229485	False	False	-0.9823667411790382	False	False	-0.9784685231830139	False	False
cond1_cond2	Minion	NR_003286_RNA18SN5	272_277	NR_003286_RNA18SN5_274	274	0.24449716	2.08051164	2.6948868500000005	9.20752531	Unm	Unm	GGCGC	-1.0194010140144667	False	False	-0.9672223721336926	False	False	-1.0512136685868652	False	False	-1.2146249293767748	False	False
cond1_cond2	Minion	NR_003286_RNA18SN5	273_278	NR_003286_RNA18SN5_275	275	0.1859458	0.34747841	1.36501423	9.16955114	Unm	Unm	GCGCC	-1.2330054193818623	False	False	-0.9832692253518976	False	False	-1.0084159928884628	False	False	-1.1475723992076134	False	False
cond1_cond2	Minion	NR_003286_RNA18SN5	274_279	NR_003286_RNA18SN5_276	276	0.31681347	2.16368384	3.60799169	11.87597512	Unm	Unm	CGCCG	-1.3303580100968104	False	False	-0.9992728260075949	False	False	-0.9908957939598106	False	False	-0.9664972393000152	False	False
cond1_cond2	Minion	NR_003286_RNA18SN5	275_280	NR_003286_RNA18SN5_277	277	0.44740646	3.464229	4.57825114	11.24735289	Unm	Unm	GCCGG	-1.0585178355289966	False	False	-0.9738125741106003	False	False	-1.0176376556086093	False	False	-1.0145953263704122	False	False
cond1_cond2	Minion	NR_003286_RNA18SN5	276_281	NR_003286_RNA18SN5_278	278	0.56645843	3.82007223	5.25213918	13.740974379999999	Unm	Unm	CCGGC	-0.9945617202870631	False	False	-0.992431245886747	False	False	-1.0417483027655503	False	False	-1.0617525075689258	False	False
cond1_cond2	Minion	NR_003286_RNA18SN5	277_282	NR_003286_RNA18SN5_279	279	0.04480444	1.4518894100000002	4.120959920000001	15.539363960000001	Unm	Unm	CGGCG	-0.9696792520388445	False	False	-1.0738994800505186	False	False	-0.9945471748990105	False	False	-1.0397230232302204	False	False
cond1_cond2	Minion	NR_003286_RNA18SN5	278_283	NR_003286_RNA18SN5_280	280	0.62304258	2.8410998999999997	4.605363919999999	12.344893169999999	Unm	Unm	GGCGG	-1.0159663329905753	False	False	-1.0450534374800644	False	False	-0.9823011463482818	False	False	-1.064408263798662	False	False
cond1_cond2	Minion	NR_003286_RNA18SN5	279_284	NR_003286_RNA18SN5_281	281	1.03216304	3.9620734200000003	4.86365456	11.326471669999998	Unm	Unm	GCGGC	-1.057055785339333	False	False	-1.0516202227869216	False	False	-0.9598279627814674	False	False	-0.9922347076829029	False	False
cond1_cond2	Minion	NR_003286_RNA18SN5	280_285	NR_003286_RNA18SN5_282	282	0.12083811	0.26975820999999994	2.1059449199999998	14.02058463	Unm	Unm	CGGCT	-1.0040263662521995	False	False	-0.9946223533693189	False	False	-0.9655337953659036	False	False	-1.0016717539078266	False	False
cond1_cond2	Minion	NR_003286_RNA18SN5	281_286	NR_003286_RNA18SN5_283	283	0.11289601	2.80165073	4.04539076	13.24303799	Unm	Unm	GGCTT	-0.9978115006002046	False	False	-1.0702841384194033	False	False	-0.9740378672746319	False	False	-1.0192761660416556	False	False
cond1_cond2	Minion	NR_003286_RNA18SN5	282_287	NR_003286_RNA18SN5_284	284	0.06808508	4.14600237	5.0533147000000005	11.092375740000001	Unm	Unm	GCTTT	-1.019563929806545	False	False	-0.9706304094966647	False	False	-1.0004333678384096	False	False	-1.0029330402005876	False	False
cond1_cond2	Minion	NR_003286_RNA18SN5	283_288	NR_003286_RNA18SN5_285	285	0.0226538	2.06355326	3.5020875900000004	13.174980739999999	Unm	Unm	CTTTG	-0.9981612068617733	False	False	-1.014700971295737	False	False	-0.9980147629336205	False	False	-1.079815605836828	False	False
cond1_cond2	Minion	NR_003286_RNA18SN5	284_289	NR_003286_RNA18SN5_286	286	0.65092441	1.81141117	3.00635561	10.9442721	Unm	Unm	TTTGG	-0.969581363706143	False	False	-0.9533452884942945	False	False	-0.9756637443619665	False	False	-1.028939176082171	False	False
cond1_cond2	Minion	NR_003286_RNA18SN5	285_290	NR_003286_RNA18SN5_287	287	0.60662883	2.35236321	4.97057371	9.76168666	Unm	Unm	TTGGT	-0.9957981093437456	False	False	-1.034549621244711	False	False	-0.9793047714551395	False	False	-0.9711611492592491	False	False
cond1_cond2	Minion	NR_003286_RNA18SN5	286_291	NR_003286_RNA18SN5_288	288	0.49757673	0.5709420900000001	3.27649374	8.79874661	Unm	Unm	TGGTG	-1.0290382566399425	False	False	-0.9878126774319276	False	False	-0.9963622284837225	False	False	-1.0081354382025665	False	False
cond1_cond2	Minion	NR_003286_RNA18SN5	287_292	NR_003286_RNA18SN5_289	289	1.44705556	2.96341693	4.11893593	7.2755770900000005	Unm	Unm	GGTGA	-0.9678654091644174	False	False	-0.9820394806021818	False	False	-1.0098206813030957	False	False	-1.0168588831583978	False	False
cond1_cond2	Minion	NR_003286_RNA18SN5	288_293	NR_003286_RNA18SN5_290	290	0.00094285	1.1006132100000001	3.3175578100000003	8.40899832	Unm	Unm	GTGAC	-1.1414350598459742	False	False	-1.0215845260191627	False	False	-0.9654753333700906	False	False	-1.0370288103734686	False	False
cond1_cond2	Minion	NR_003286_RNA18SN5	289_294	NR_003286_RNA18SN5_291	291	0.05037059	0.28824165	3.60881968	11.42143076	Unm	Unm	TGACT	-1.0098766093525997	False	False	-1.039033106698257	False	False	-0.9892011641476248	False	False	-1.190583249007764	False	False
cond1_cond2	Minion	NR_003286_RNA18SN5	290_295	NR_003286_RNA18SN5_292	292	0.22194172	3.48578444	6.25993676	9.957577520000001	Unm	Unm	GACTC	-1.0486912801187633	False	False	-1.0188966695113362	False	False	-0.9846281430834016	False	False	-0.9929464711093482	False	False
cond1_cond2	Minion	NR_003286_RNA18SN5	291_296	NR_003286_RNA18SN5_293	293	1.6506379	3.58337453	5.57050585	13.969466659999998	Unm		ACTCT	-0.9878688207537618	False	False	-0.9893277206521931	False	False	-1.029551335685032	False	False	-1.01858883008187	False	False
cond1_cond2	Minion	NR_003286_RNA18SN5	292_297	NR_003286_RNA18SN5_294	294	1.07220098	1.4995636900000002	4.59709607	14.415360190000001	Unm		CTCTA	-1.01725418868902	False	False	-1.010268794838545	False	False	-0.9722628009143109	False	False	-1.0077504429149857	False	False
cond1_cond2	Minion	NR_003286_RNA18SN5	293_298	NR_003286_RNA18SN5_295	295	0.64261803	5.11250235	8.52082506	15.958779889999999	psU	psU	TCTAG	-1.0218674018958134	False	False	-1.1256234638708418	False	False	-0.9926088362417154	False	False	-0.9978418644006553	False	False
cond1_cond2	Minion	NR_003286_RNA18SN5	294_299	NR_003286_RNA18SN5_296	296	0.58233473	0.73413518	4.00759011	15.88534564	Unm		CTAGA	-1.0048646251716584	False	False	-0.9603875303358637	False	False	-1.0091280574017227	False	False	-1.0017584674583557	False	False
cond1_cond2	Minion	NR_003286_RNA18SN5	295_300	NR_003286_RNA18SN5_297	297	0.1031491	5.02920414	9.14161599	16.02889418	Unm		TAGAT	-1.0106399664038093	False	False	-1.0388699142453983	False	False	-1.1378987032857426	False	False	-0.9895176770565008	False	False
cond1_cond2	Minion	NR_003286_RNA18SN5	296_301	NR_003286_RNA18SN5_298	298	1.45548682	3.50994028	5.7421562999999995	13.494078980000001	Unm	Unm	AGATA	-0.9697539782211015	False	False	-1.0260975407338973	False	False	-1.0196666047488916	False	False	-1.1531301697614569	False	False
cond1_cond2	Minion	NR_003286_RNA18SN5	297_302	NR_003286_RNA18SN5_299	299	1.43197227	1.64311223	3.4272603299999997	15.133630100000001	Unm	Unm	GATAA	-1.0342227466657632	False	False	-1.0114192566173839	False	False	-0.9602304143462795	False	False	-1.0041398591887174	False	False
cond1_cond2	Minion	NR_003286_RNA18SN5	298_303	NR_003286_RNA18SN5_300	300	0.11475992	2.57768715	6.36324123	11.34174477	Unm	Unm	ATAAC	-1.0024857622208927	False	False	-0.9772327448813695	False	False	-1.0444191433168932	False	False	-0.998630976148883	False	False
cond1_cond2	Minion	NR_003286_RNA18SN5	299_304	NR_003286_RNA18SN5_301	301	0.11075226	2.3736863	5.12663652	10.44158824	Unm	Unm	TAACC	-0.9785713376520612	False	False	-0.9962812257761279	False	False	-0.9958421875346677	False	False	-0.9551491367895297	False	False
cond1_cond2	Minion	NR_003286_RNA18SN5	300_305	NR_003286_RNA18SN5_302	302	0.78734273	1.23731881	2.49703315	9.55838053	Unm	Unm	AACCT	-0.9822566185200827	False	False	-1.0683735325806496	False	False	-1.0578036918760192	False	False	-1.1159402970574752	False	False
cond1_cond2	Minion	NR_003286_RNA18SN5	301_306	NR_003286_RNA18SN5_303	303	0.4188753	2.60978375	4.52312778	8.25560596	Unm	Unm	ACCTC	-0.9817745143972318	False	False	-1.0802520640660358	False	False	-1.030723879942939	False	False	-1.0154729969095384	False	False
cond1_cond2	Minion	NR_003286_RNA18SN5	302_307	NR_003286_RNA18SN5_304	304	0.61532686	0.7599045200000001	2.52739681	8.445883850000001	Unm	Unm	CCTCG	-0.9981211830858223	False	False	-1.176456312129496	False	False	-1.014379217777204	False	False	-1.0129517017464884	False	False
cond1_cond2	Minion	NR_003286_RNA18SN5	303_308	NR_003286_RNA18SN5_305	305	0.39992218	1.27491258	3.0689531999999993	13.58073993	Unm	Unm	CTCGG	-1.0111087868657038	False	False	-0.9722827584793098	False	False	-1.1062628920918773	False	False	-0.9950593613781245	False	False
cond1_cond2	Minion	NR_003286_RNA18SN5	304_309	NR_003286_RNA18SN5_306	306	0.16135208	2.56396419	4.3970722	15.06392584	Unm	Unm	TCGGG	-1.0176637687370902	False	False	-0.9632375333177132	False	False	-0.9880243412038899	False	False	-1.0403406563702364	False	False
cond1_cond2	Minion	NR_003286_RNA18SN5	305_310	NR_003286_RNA18SN5_307	307	0.59848638	6.37217489	7.71485131	18.614110930000002	Unm	Unm	CGGGC	-0.9931001722527615	False	False	-1.0165664398493979	False	False	-0.9363521140082062	False	False	-1.03279550810571	False	False
cond1_cond2	Minion	NR_003286_RNA18SN5	306_311	NR_003286_RNA18SN5_308	308	0.21937259	4.09296966	6.06573487	19.82197577	Unm	Unm	GGGCC	-0.9668998357721927	False	False	-1.0815086651871295	False	False	-0.9812515529192561	False	False	-1.0294547199202602	False	False
cond1_cond2	Minion	NR_003286_RNA18SN5	307_312	NR_003286_RNA18SN5_309	309	0.56202957	4.31008961	6.17908424	19.094574289999997	Unm	Unm	GGCCG	-1.029572232752031	False	False	-1.02306216650379	False	False	-0.9859960862000584	False	False	-0.9882319559387428	False	False
cond1_cond2	Minion	NR_003286_RNA18SN5	308_313	NR_003286_RNA18SN5_310	310	0.65089718	2.48277742	3.8858945	13.7615179	Unm	Unm	GCCGA	-0.9697316997639838	False	False	-1.0538135568061497	False	False	-1.094182773628232	False	False	-1.0331777281088983	False	False
cond1_cond2	Minion	NR_003286_RNA18SN5	309_314	NR_003286_RNA18SN5_311	311	0.40023848	1.8365627100000002	3.74656257	10.40478203	Unm	Unm	CCGAT	-1.010248612760801	False	False	-1.1170011003937914	False	False	-0.9885219081825485	False	False	-0.9788980720433642	False	False
cond1_cond2	Minion	NR_003286_RNA18SN5	310_315	NR_003286_RNA18SN5_312	312	0.22147644	1.0391185	2.65766999	6.82671373	Unm	Unm	CGATC	-1.0355629498141596	False	False	-1.056314945919704	False	False	-0.9754306604625211	False	False	-0.9699208688822785	False	False
cond1_cond2	Minion	NR_003286_RNA18SN5	311_316	NR_003286_RNA18SN5_313	313	0.47559667	0.73623379	1.90564595	6.201631600000001	Unm	Unm	GATCG	-1.0110108264810882	False	False	-0.9511624826916458	False	False	-1.0484895634707596	False	False	-1.0322144193178877	False	False
cond1_cond2	Minion	NR_003286_RNA18SN5	312_317	NR_003286_RNA18SN5_314	314	0.09181916	0.73202131	2.26105291	4.74192055	Unm	Unm	ATCGC	-1.134448960335043	False	False	-0.984378608174603	False	False	-0.9859138817523473	False	False	-1.043227169879233	False	False
cond1_cond2	Minion	NR_003286_RNA18SN5	313_318	NR_003286_RNA18SN5_315	315	0.45587808	1.8576952899999999	2.9102416699999996	3.99439501	Unm	Unm	TCGCA	-1.0163022783153843	False	False	-1.0004768286180181	False	False	-1.018370999130385	False	False	-0.9958746019107998	False	False
cond1_cond2	Minion	NR_003286_RNA18SN5	314_319	NR_003286_RNA18SN5_316	316	0.37608041	0.37685166	1.8624076299999996	7.57032451	Unm	Unm	CGCAC	-1.037439518315176	False	False	-1.0177074633452166	False	False	-0.9715967249202373	False	False	-1.0084226351456196	False	False
cond1_cond2	Minion	NR_003286_RNA18SN5	315_320	NR_003286_RNA18SN5_317	317	0.10905014	0.29159296	3.55201044	9.12412592	Unm	Unm	GCACG	-1.0043112277872723	False	False	-1.0948177216096586	False	False	-1.0112595002824416	False	False	-0.967177055328165	False	False
cond1_cond2	Minion	NR_003286_RNA18SN5	316_321	NR_003286_RNA18SN5_318	318	0.82880859	4.31216329	7.16112316	10.678949249999999	Unm	Unm	CACGC	-0.9855420793520556	False	False	-1.0253958495954194	False	False	-0.9838773602415385	False	False	-1.0031209362981144	False	False
cond1_cond2	Minion	NR_003286_RNA18SN5	317_322	NR_003286_RNA18SN5_319	319	1.5996504	2.28582272	4.1514861100000005	16.086185710000002	Unm	Unm	ACGCC	-0.9732435364324241	False	False	-0.965680497759769	False	False	-0.973926007048008	False	False	-0.9928934712058831	False	False
cond1_cond2	Minion	NR_003286_RNA18SN5	318_323	NR_003286_RNA18SN5_320	320	0.76417892	3.41251862	6.46050574	16.939616899999997	Unm	Unm	CGCCC	-0.9978875143778086	False	False	-0.9941368892167957	False	False	-1.0299408218411252	False	False	-0.9755153612553684	False	False
cond1_cond2	Minion	NR_003286_RNA18SN5	319_324	NR_003286_RNA18SN5_321	321	0.16362574	5.78408812	8.79513491	15.788104709999999	Unm	Unm	GCCCC	-0.9695498627041857	False	False	-1.0729929709751178	False	False	-0.9896754923714448	False	False	-1.028732089780067	False	False
cond1_cond2	Minion	NR_003286_RNA18SN5	320_325	NR_003286_RNA18SN5_322	322	0.45590239	1.14502415	2.38590628	15.30208608	Unm	Unm	CCCCC	-1.0163022783153843	False	False	-0.9795161596150732	False	False	-1.03763222469086	False	False	-0.9867383629768088	False	False
cond1_cond2	Minion	NR_003286_RNA18SN5	321_326	NR_003286_RNA18SN5_323	323	0.19131508	3.1606511	4.5482324300000005	13.843896690000001	Unm	Unm	CCCCC	-0.9872211400813333	False	False	-1.0048553956878492	False	False	-1.060563474455194	False	False	-1.0063766378882524	False	False
cond1_cond2	Minion	NR_003286_RNA18SN5	322_327	NR_003286_RNA18SN5_324	324	0.12176239	1.79980409	3.54848181	8.857184440000001	Unm	Unm	CCCCG	-1.0035601792867197	False	False	-1.0469188250652777	False	False	-1.0026587970159957	False	False	-0.9683121694311205	False	False
cond1_cond2	Minion	NR_003286_RNA18SN5	323_328	NR_003286_RNA18SN5_325	325	0.64629081	1.95432923	3.52219029	9.35539589	Unm	Unm	CCCGT	-1.025865475428132	False	False	-1.008472836625592	False	False	-0.9824171574331981	False	False	-0.9867668278619114	False	False
cond1_cond2	Minion	NR_003286_RNA18SN5	324_329	NR_003286_RNA18SN5_326	326	0.45516944	0.7973758700000001	3.27942158	7.995091159999999	Unm	Unm	CCGTG	-1.0203702524074345	False	False	-1.1552863189049702	False	False	-0.9922120522426603	False	False	-1.0090956322300733	False	False
cond1_cond2	Minion	NR_003286_RNA18SN5	325_330	NR_003286_RNA18SN5_327	327	0.79961415	1.6432356	3.7893133	8.69327833	Unm	Unm	CGTGG	-1.0412095335194027	False	False	-1.0112070688543575	False	False	-0.9401755345105874	False	False	-1.0363866216170892	False	False
cond1_cond2	Minion	NR_003286_RNA18SN5	326_331	NR_003286_RNA18SN5_328	328	0.91437836	1.80034637	3.46333318	10.43522435	Unm	Unm	GTGGC	-0.991712455069185	False	False	-1.0431662652482665	False	False	-1.016692554556144	False	False	-0.9691602987701214	False	False
cond1_cond2	Minion	NR_003286_RNA18SN5	327_332	NR_003286_RNA18SN5_329	329	0.13023909	2.49799126	4.86613597	10.97231869	Unm	Unm	TGGCG	-0.9682008685794218	False	False	-1.0505082514774844	False	False	-0.9528415978914506	False	False	-1.0350063761865282	False	False
cond1_cond2	Minion	NR_003286_RNA18SN5	328_333	NR_003286_RNA18SN5_330	330	0.27796413	3.69627525	5.1645546499999995	10.39652139	Unm	Unm	GGCGG	-0.9761382336554758	False	False	-1.0102814606316817	False	False	-0.9760456232748232	False	False	-0.9772538456174292	False	False
cond1_cond2	Minion	NR_003286_RNA18SN5	329_334	NR_003286_RNA18SN5_331	331	0.37618807	1.3344702099999999	1.7921919	10.716449269999998	Unm	Unm	GCGGC	-1.037439518315176	False	False	-1.0108629168305474	False	False	-0.997106278899681	False	False	-1.01212820550273	False	False
cond1_cond2	Minion	NR_003286_RNA18SN5	330_335	NR_003286_RNA18SN5_332	332	0.04747388	1.0674383	1.86770764	9.45879699	Unm	Unm	CGGCG	-1.022909539109402	False	False	-0.9961114579337125	False	False	-0.9939463352064617	False	False	-1.0105223669684267	False	False
cond1_cond2	Minion	NR_003286_RNA18SN5	331_336	NR_003286_RNA18SN5_333	333	0.00204459	2.12027425	2.71352639	6.33647327	Unm	Unm	GGCGA	-1.0980639056257038	False	False	-1.043372471259555	False	False	-0.9753001405058088	False	False	-0.9954589724508631	False	False
cond1_cond2	Minion	NR_003286_RNA18SN5	332_337	NR_003286_RNA18SN5_334	334	0.14407255	1.2403389800000002	1.3277838100000001	5.9604015100000005	Unm	Unm	GCGAC	-1.0637215872500518	False	False	-1.0829639734920273	False	False	-1.0477035981139058	False	False	-0.9700543539504762	False	False
cond1_cond2	Minion	NR_003286_RNA18SN5	333_338	NR_003286_RNA18SN5_335	335	0.02551764	0.57395153	0.73247739	4.89296321	Unm	Unm	CGACG	-1.1233089754760663	False	False	-0.9793569457096511	False	False	-1.1368131387739955	False	False	-0.9884081818817801	False	False
cond1_cond2	Minion	NR_003286_RNA18SN5	334_339	NR_003286_RNA18SN5_336	336	0.01240872	0.95839845	1.3971541	4.0000325000000005	Unm	Unm	GACGA	-1.0115588940262268	False	False	-1.0308989923160845	False	False	-0.997583280502376	False	False	-0.9958746019108	False	False
cond1_cond2	Minion	NR_003286_RNA18SN5	336_341	NR_003286_RNA18SN5_338	338	0.26916546	1.2273435400000001	1.4601451	2.4941197400000004	Unm	Unm	CGACC	-0.999449597735073	False	False	-1.0601738659295956	False	False	-0.9764568266603153	False	False	-1.6245167687705417	False	False
cond1_cond2	Minion	NR_003286_RNA18SN5	338_343	NR_003286_RNA18SN5_340	340	0.22039284	0.30837775	1.01547454	6.266405700000001	Unm	Unm	ACCCA	-0.9779057576742722	False	False	-1.2152627997063825	False	False	-0.9976677761742666	False	False	-1.0183268625015693	False	False
cond1_cond2	Minion	NR_003286_RNA18SN5	339_344	NR_003286_RNA18SN5_341	341	0.08446265	3.02235691	4.64503458	9.05337684	Unm	Unm	CCCAT	-1.0030910688588839	False	False	-1.0038980106467181	False	False	-0.9805047096647754	False	False	-1.2847050829902176	False	False
cond1_cond2	Minion	NR_003286_RNA18SN5	340_345	NR_003286_RNA18SN5_342	342	0.35346868	1.7083275	3.19619374	11.52284942	Unm	Unm	CCATT	-0.9705696071252643	False	False	-0.9813791718252236	False	False	-1.0746293030217067	False	False	-0.957258920917092	False	False
cond1_cond2	Minion	NR_003286_RNA18SN5	341_346	NR_003286_RNA18SN5_343	343	1.04881615	4.01431468	4.9699310699999995	11.87216042	Unm	Unm	CATTC	-0.9851845807829601	False	False	-1.0538662582579454	False	False	-0.9780176031074497	False	False	-0.9719796587204484	False	False
cond1_cond2	Minion	NR_003286_RNA18SN5	342_347	NR_003286_RNA18SN5_344	344	0.1341946	2.4694725799999997	4.31993547	8.984992329999999	Unm	Unm	ATTCG	-1.0741957851673274	False	False	-1.0145200132305043	False	False	-1.0642006449209975	False	False	-1.0230138441867729	False	False
cond1_cond2	Minion	NR_003286_RNA18SN5	343_348	NR_003286_RNA18SN5_345	345	0.38349046	0.6576887499999999	2.16919434	7.67908304	Unm	Unm	TTCGA	-0.9909876983566278	False	False	-1.0002956943204588	False	False	-1.1104615060512946	False	False	-0.9988508174023861	False	False
cond1_cond2	Minion	NR_003286_RNA18SN5	344_349	NR_003286_RNA18SN5_346	346	0.0646876	0.13518882	1.34196586	5.88874681	Unm	Unm	TCGAA	-1.0306709693149958	False	False	-0.9768298036123311	False	False	-1.0146587291591507	False	False	-0.9718747215205921	False	False
cond1_cond2	Minion	NR_003286_RNA18SN5	345_350	NR_003286_RNA18SN5_347	347	0.26380724	0.40241821000000005	1.29455372	4.638926580000001	Unm	Unm	CGAAC	-0.9985538004547136	False	False	-0.9836153788676013	False	False	-1.1008855488900047	False	False	-1.0432411619828188	False	False
cond1_cond2	Minion	NR_003286_RNA18SN5	346_351	NR_003286_RNA18SN5_348	348	0.42528474	2.22397845	2.72542827	4.19565276	Unm	Unm	GAACG	-1.0899945933077846	False	False	-1.0505486450182693	False	False	-0.9720598811481826	False	False	-0.9656216539643332	False	False
cond1_cond2	Minion	NR_003286_RNA18SN5	347_352	NR_003286_RNA18SN5_349	349	0.01867271	1.21965235	2.38788052	5.634188760000001	Unm	Unm	AACGT	-1.0129652298194964	False	False	-1.067131699791742	False	False	-1.0382159155683424	False	False	-1.115820406234771	False	False
cond1_cond2	Minion	NR_003286_RNA18SN5	348_353	NR_003286_RNA18SN5_350	350	0.15428227	0.21441493	1.6501802500000002	8.816035639999999	Unm	Unm	ACGTC	-1.0283651775428901	False	False	-1.2223663371636675	False	False	-1.0161441031942382	False	False	-1.004859600045509	False	False
cond1_cond2	Minion	NR_003286_RNA18SN5	349_354	NR_003286_RNA18SN5_351	351	0.32485392	1.57372482	3.02738714	8.3319399	Unm		CGTCT	-1.0078121474475783	False	False	-1.0322606984276657	False	False	-0.9809368008202339	False	False	-1.0027029432496488	False	False
cond1_cond2	Minion	NR_003286_RNA18SN5	350_355	NR_003286_RNA18SN5_352	352	0.66695395	3.5842650899999997	4.77019304	7.3767932	Unm		GTCTG	-1.089539837622065	False	False	-0.9907332022303244	False	False	-1.0092543423157625	False	False	-1.0325484905231415	False	False
cond1_cond2	Minion	NR_003286_RNA18SN5	351_356	NR_003286_RNA18SN5_353	353	0.61375339	1.7398827099999998	2.86803667	7.730085000000001	Um	Um	TCTGC	-1.0096812846023162	False	False	-1.0053382586814994	False	False	-0.9841470287389719	False	False	-0.993182738023633	False	False
cond1_cond2	Minion	NR_003286_RNA18SN5	352_357	NR_003286_RNA18SN5_354	354	0.09303837	0.26450565000000004	1.58852071	6.15636018	Unm		CTGCC	-1.129286050202896	False	False	-0.9954724955284412	False	False	-1.0034532120908728	False	False	-1.0542964650709896	False	False
cond1_cond2	Minion	NR_003286_RNA18SN5	353_358	NR_003286_RNA18SN5_355	355	0.04330772	0.56770673	1.35330928	6.74789917	Unm		TGCCC	-0.9967708145917452	False	False	-1.0179806833056202	False	False	-1.0005180523163824	False	False	-1.0293738312290437	False	False
cond1_cond2	Minion	NR_003286_RNA18SN5	355_360	NR_003286_RNA18SN5_357	357	0.07881079	4.17580408	5.13516505	8.9005653	Unm	Unm	CCCTA	-1.0497356008574035	False	False	-0.9840201795739626	False	False	-0.9915614583035763	False	False	-0.9970967067671417	False	False
cond1_cond2	Minion	NR_003286_RNA18SN5	356_361	NR_003286_RNA18SN5_358	358	0.32414963	0.9733372100000001	1.8123014199999998	9.94860585	Unm	Unm	CCTAT	-1.0158197856876552	False	False	-1.055291413286111	False	False	-0.9770805913507015	False	False	-0.9920103480949278	False	False
cond1_cond2	Minion	NR_003286_RNA18SN5	357_362	NR_003286_RNA18SN5_359	359	0.59190362	3.1837172799999998	4.13987093	10.46437195	Unm	Unm	CTATC	-1.006655395510145	False	False	-0.9740305465943729	False	False	-0.9875389221812455	False	False	-0.9921543802659439	False	False
cond1_cond2	Minion	NR_003286_RNA18SN5	358_363	NR_003286_RNA18SN5_360	360	0.1682498	1.61574728	3.5541316499999995	8.92941825	Unm	Unm	TATCA	-1.0345206654289139	False	False	-1.0106773534204971	False	False	-1.0158992715910595	False	False	-0.9856402886784729	False	False
cond1_cond2	Minion	NR_003286_RNA18SN5	359_364	NR_003286_RNA18SN5_361	361	0.38494343	0.5157661	2.07755791	10.127610780000001	Unm	Unm	ATCAA	-1.0005127510640797	False	False	-1.0520758142888653	False	False	-1.044237078281681	False	False	-1.0077115151321232	False	False
cond1_cond2	Minion	NR_003286_RNA18SN5	360_365	NR_003286_RNA18SN5_362	362	0.63738769	2.64085038	3.39237728	6.99966598	Unm	Unm	TCAAC	-1.0595489281783002	False	False	-1.0268112474249378	False	False	-1.0316300188201295	False	False	-1.002339641234545	False	False
cond1_cond2	Minion	NR_003286_RNA18SN5	361_366	NR_003286_RNA18SN5_363	363	0.1642507	2.17152974	3.4521967800000004	9.32964031	Unm	Unm	CAACT	-0.9512555095940763	False	False	-0.965871512322909	False	False	-1.0298886784048062	False	False	-0.9845938289175405	False	False
cond1_cond2	Minion	NR_003286_RNA18SN5	362_367	NR_003286_RNA18SN5_364	364	0.03408297	0.05577248	1.1137637599999999	9.21196875	Unm	Unm	AACTT	-1.0890316163890827	False	False	-1.2770345205628308	False	False	-1.0252190504020935	False	False	-1.154610291956909	False	False
cond1_cond2	Minion	NR_003286_RNA18SN5	363_368	NR_003286_RNA18SN5_365	365	0.22425295	3.94572161	4.84872951	7.707628290000001	Unm	Unm	ACTTT	-1.1217621698901346	False	False	-1.1068759182782553	False	False	-1.0400652294556898	False	False	-0.9873651569773967	False	False
cond1_cond2	Minion	NR_003286_RNA18SN5	364_369	NR_003286_RNA18SN5_366	366	0.03209994	0.39809454	1.388709	7.3148785400000005	Unm	Unm	CTTTC	-0.9766163316251365	False	False	-0.9903162464498841	False	False	-1.0010901365429308	False	False	-0.9706771532676903	False	False
cond1_cond2	Minion	NR_003286_RNA18SN5	365_370	NR_003286_RNA18SN5_367	367	0.67257429	1.13650992	1.49992109	9.50255162	Unm	Unm	TTTCG	-1.1937883434116983	False	False	-1.0149721531151639	False	False	-0.9979641141135905	False	False	-1.0516446096474474	False	False
cond1_cond2	Minion	NR_003286_RNA18SN5	366_371	NR_003286_RNA18SN5_368	368	0.05970425	1.77877999	2.6245231	6.38461166	Unm	Unm	TTCGA	-1.0202332392124187	False	False	-1.0837895915402584	False	False	-1.0237119405016923	False	False	-0.95962246814353	False	False
cond1_cond2	Minion	NR_003286_RNA18SN5	367_372	NR_003286_RNA18SN5_369	369	0.04735403	2.2434455599999996	4.58712689	7.519173609999999	Unm	Unm	TCGAT	-1.0254639476648146	False	False	-1.0017254773583835	False	False	-0.9696321060627909	False	False	-0.9951769770452639	False	False
cond1_cond2	Minion	NR_003286_RNA18SN5	368_373	NR_003286_RNA18SN5_370	370	0.09371485	0.82778165	3.5666912699999997	10.81259949	Unm	Unm	CGATG	-1.0819174886465108	False	False	-0.9594887197291453	False	False	-1.0472850148922963	False	False	-1.0060134914243142	False	False
cond1_cond2	Minion	NR_003286_RNA18SN5	369_374	NR_003286_RNA18SN5_371	371	1.51768794	1.5326564900000001	4.00227959	12.20970879	Unm	Unm	GATGG	-1.1282276065377403	False	False	-0.9864374441192117	False	False	-1.028139045926086	False	False	-1.0145505557692258	False	False
cond1_cond2	Minion	NR_003286_RNA18SN5	370_375	NR_003286_RNA18SN5_372	372	1.1141634	4.4299358	8.95055319	12.655427490000001	Unm	Unm	ATGGT	-1.125715868927822	False	False	-1.0293010958805149	False	False	-1.0027928389447736	False	False	-0.9920669490958286	False	False
cond1_cond2	Minion	NR_003286_RNA18SN5	371_376	NR_003286_RNA18SN5_373	373	1.21439082	3.1758892899999998	7.7124418299999995	15.64438385	Unm	Unm	TGGTA	-1.007558160615916	False	False	-0.9946632391826054	False	False	-0.9381444315463918	False	False	-1.1010612705857723	False	False
cond1_cond2	Minion	NR_003286_RNA18SN5	372_377	NR_003286_RNA18SN5_374	374	1.69482378	2.6891642599999996	5.29871164	14.60499179	Unm	Unm	GGTAG	-0.9902764194400063	False	False	-0.9989821968062136	False	False	-0.9738442859569828	False	False	-0.9988794891586457	False	False
cond1_cond2	Minion	NR_003286_RNA18SN5	373_378	NR_003286_RNA18SN5_375	375	0.20987742	3.8167380100000003	7.16133792	10.83233151	Unm	Unm	GTAGT	-1.145553019952509	False	False	-0.9877235547486638	False	False	-0.9840134137268217	False	False	-0.970617833451823	False	False
cond1_cond2	Minion	NR_003286_RNA18SN5	374_379	NR_003286_RNA18SN5_376	376	0.07111574	0.49326443	2.9582656299999996	7.90961257	Unm	Unm	TAGTC	-0.9867643136211139	False	False	-1.0833509861895372	False	False	-1.0180393120602798	False	False	-0.9853349674867509	False	False
cond1_cond2	Minion	NR_003286_RNA18SN5	375_380	NR_003286_RNA18SN5_377	377	0.36426957	0.65727552	1.15918893	7.65298758	Unm	Unm	AGTCG	-1.0430374990347615	False	False	-1.0002956943204588	False	False	-1.0576197960502454	False	False	-0.9961594790026984	False	False
cond1_cond2	Minion	NR_003286_RNA18SN5	376_381	NR_003286_RNA18SN5_378	378	0.19603043	0.25317035	0.8723601799999999	7.9065563999999995	Unm	Unm	GTCGC	-1.052774981779619	False	False	-0.980090250347844	False	False	-0.9551261946047935	False	False	-0.9874642508425866	False	False
cond1_cond2	Minion	NR_003286_RNA18SN5	377_382	NR_003286_RNA18SN5_379	379	0.02488982	2.43253927	3.16124066	8.018470279999999	Unm	Unm	TCGCC	-1.101434645006469	False	False	-0.9869853982606932	False	False	-0.9720123468062969	False	False	-1.003320408151075	False	False
cond1_cond2	Minion	NR_003286_RNA18SN5	378_383	NR_003286_RNA18SN5_380	380	0.1589147	4.07030683	4.38323013	8.03532117	Unm	Unm	CGCCG	-0.9932854297292032	False	False	-1.0688478917280864	False	False	-0.9928071965105765	False	False	-0.9886009362486252	False	False
cond1_cond2	Minion	NR_003286_RNA18SN5	379_384	NR_003286_RNA18SN5_381	381	0.00948669	0.60517831	1.25952008	10.8231736	Unm	Unm	GCCGT	-0.9982270927091083	False	False	-1.0918247124441431	False	False	-1.1251718175377798	False	False	-0.9850425655103232	False	False
cond1_cond2	Minion	NR_003286_RNA18SN5	380_385	NR_003286_RNA18SN5_382	382	0.08251636	0.67412641	1.29885115	9.12770082	Unm	Unm	CCGTG	-0.9878642786725587	False	False	-0.9498271123767335	False	False	-1.0927150329787136	False	False	-0.9649372225403294	False	False
cond1_cond2	Minion	NR_003286_RNA18SN5	381_386	NR_003286_RNA18SN5_383	383	0.38802089	3.04102278	3.51327082	7.25878275	Unm	Unm	CGTGC	-0.9853981291339526	False	False	-1.0020913197506889	False	False	-0.9710684334975589	False	False	-1.0143635019101955	False	False
cond1_cond2	Minion	NR_003286_RNA18SN5	382_387	NR_003286_RNA18SN5_384	384	0.06830246	0.7370664899999999	1.53930554	6.783167300000001	Unm	Unm	GTGCC	-1.0228739163139449	False	False	-0.9528095183268505	False	False	-1.0075999255737251	False	False	-0.9954888130266474	False	False
cond1_cond2	Minion	NR_003286_RNA18SN5	383_388	NR_003286_RNA18SN5_385	385	0.31194253	2.20138876	2.7442796300000003	6.23403364	Unm	Unm	TGCCT	-1.0489860176905421	False	False	-1.010583408878548	False	False	-0.992776993258701	False	False	-1.0305782652312483	False	False
cond1_cond2	Minion	NR_003286_RNA18SN5	384_389	NR_003286_RNA18SN5_386	386	0.01975927	0.12956286	0.90233322	4.52957771	Unm	Unm	GCCTA	-0.9749899657532991	False	False	-0.9719498497706495	False	False	-0.9687462209718356	False	False	-1.006083159158449	False	False
cond1_cond2	Minion	NR_003286_RNA18SN5	385_390	NR_003286_RNA18SN5_387	387	0.06680825	0.12499274999999999	0.81482071	4.6538905	Unm	Unm	CCTAC	-1.046545589007526	False	False	-0.9671404554388605	False	False	-1.0093335670151824	False	False	-1.0516666711920886	False	False
cond1_cond2	Minion	NR_003286_RNA18SN5	386_391	NR_003286_RNA18SN5_388	388	0.32571712	1.33656685	2.45352614	3.6460681800000003	Unm	Unm	CTACC	-0.9894447806374073	False	False	-1.0158079137900766	False	False	-1.0063784990837825	False	False	-1.1120782769798427	False	False
cond1_cond2	Minion	NR_003286_RNA18SN5	387_392	NR_003286_RNA18SN5_389	389	0.03240904	0.86137928	2.73485662	5.88582396	Unm	Unm	TACCA	-0.9784256941154105	False	False	-1.1007392009904924	False	False	-0.9811726952054152	False	False	-0.969055225525947	False	False
cond1_cond2	Minion	NR_003286_RNA18SN5	388_393	NR_003286_RNA18SN5_390	390	0.99798273	1.1935664400000001	3.03888347	8.25376507	Unm	Unm	ACCAT	-0.9763231479494863	False	False	-1.005727173223767	False	False	-1.0147547780257533	False	False	-1.020798017407222	False	False
cond1_cond2	Minion	NR_003286_RNA18SN5	389_394	NR_003286_RNA18SN5_391	391	0.48296924	2.36931864	5.06887738	11.53437049	Unm	Unm	CCATG	-1.0512935668866152	False	False	-0.9949330885200457	False	False	-0.9955514144919289	False	False	-0.9491981243412256	False	False
cond1_cond2	Minion	NR_003286_RNA18SN5	390_395	NR_003286_RNA18SN5_392	392	1.00422163	2.49293386	4.68406313	11.688805290000001	Unm	Unm	CATGG	-0.9813857084059728	False	False	-1.0430189683819884	False	False	-1.017469903495986	False	False	-1.0002164313271888	False	False
cond1_cond2	Minion	NR_003286_RNA18SN5	391_396	NR_003286_RNA18SN5_393	393	0.66494534	4.61717227	6.32706981	11.57027839	Unm	Unm	ATGGT	-1.0422928103898452	False	False	-1.0089523558047202	False	False	-0.9960754275537305	False	False	-1.0256029871211318	False	False
cond1_cond2	Minion	NR_003286_RNA18SN5	392_397	NR_003286_RNA18SN5_394	394	0.04523196	1.01581408	3.26797387	10.977930749999999	Unm	Unm	TGGTG	-0.9615242205794254	False	False	-0.9407504111146882	False	False	-0.9907948421594934	False	False	-1.0348905040236804	False	False
cond1_cond2	Minion	NR_003286_RNA18SN5	393_398	NR_003286_RNA18SN5_395	395	0.17747471	1.07503954	2.87932042	13.89345735	Unm	Unm	GGTGA	-0.9938383449142998	False	False	-1.0032498506754657	False	False	-1.003620897285342	False	False	-0.9995708380935395	False	False
cond1_cond2	Minion	NR_003286_RNA18SN5	394_399	NR_003286_RNA18SN5_396	396	0.40551811	1.776971	2.7390240300000004	10.09798094	Unm	Unm	GTGAC	-1.0757970538799715	False	False	-1.0839998142587242	False	False	-0.9820476061503538	False	False	-0.9785076121716653	False	False
cond1_cond2	Minion	NR_003286_RNA18SN5	395_400	NR_003286_RNA18SN5_397	397	0.68858547	5.408460460000001	7.5191869	13.78205129	Unm	Unm	TGACC	-1.0321769097564149	False	False	-0.9993143969016103	False	False	-1.0545915350810025	False	False	-1.0210747244977116	False	False
cond1_cond2	Minion	NR_003286_RNA18SN5	396_401	NR_003286_RNA18SN5_398	398	0.05076089	0.82169586	4.34064289	14.1803606	Unm	Unm	GACCA	-1.0227801800492402	False	False	-0.9775829169728437	False	False	-1.0028355815163938	False	False	-1.0206366924653343	False	False
cond1_cond2	Minion	NR_003286_RNA18SN5	397_402	NR_003286_RNA18SN5_399	399	1.47697273	4.69988443	6.95935291	18.093449279999998	Unm	Unm	ACCAC	-0.9953341727656453	False	False	-1.0671507386401464	False	False	-0.9986253688419604	False	False	-0.9891272901461374	False	False
cond1_cond2	Minion	NR_003286_RNA18SN5	398_403	NR_003286_RNA18SN5_400	400	0.94787072	1.47334885	3.6028107600000006	19.79549522	Unm	Unm	CCACG	-1.0145639698562483	False	False	-1.1625694459163447	False	False	-1.0027814924511564	False	False	-1.029387907030315	False	False
cond1_cond2	Minion	NR_003286_RNA18SN5	399_404	NR_003286_RNA18SN5_401	401	0.5722514	5.690059679999999	8.336454499999999	26.776147820000002	Unm	Unm	CACGG	-0.9809831331187899	False	False	-1.1784291677114802	False	False	-0.9889861892776356	False	False	-1.0342937530219274	False	False
cond1_cond2	Minion	NR_003286_RNA18SN5	400_405	NR_003286_RNA18SN5_402	402	0.02947689	7.1105064	8.98843312	25.354608019999997	Unm	Unm	ACGGG	-1.0901801837085876	False	False	-1.1624134437828118	False	False	-1.0762782881469675	False	False	-0.9957429250820663	False	False
cond1_cond2	Minion	NR_003286_RNA18SN5	401_406	NR_003286_RNA18SN5_403	403	0.19207448	7.80234846	8.98925787	25.739915670000002	Unm		CGGGT	-0.9720364949233723	False	False	-1.0849701614235847	False	False	-1.079013367320459	False	False	-0.9962203249010771	False	False
cond1_cond2	Minion	NR_003286_RNA18SN5	402_407	NR_003286_RNA18SN5_404	404	0.16573012	3.2783446300000003	4.21502256	20.63301494	Unm		GGGTG	-0.9755960939142996	False	False	-0.9719011439607076	False	False	-1.0135226819036052	False	False	-1.0848198067152104	False	False
cond1_cond2	Minion	NR_003286_RNA18SN5	403_408	NR_003286_RNA18SN5_405	405	0.419451	1.8586565	2.7006403	14.19601725	psU	psU	GGTGA	-0.9862497462075899	False	False	-0.9846331182176714	False	False	-1.0113656853738884	False	False	-1.0137842592171764	False	False
cond1_cond2	Minion	NR_003286_RNA18SN5	404_409	NR_003286_RNA18SN5_406	406	0.29567556	0.5831589500000001	2.2383450700000003	10.629653530000002	Unm		GTGAC	-0.9872246837623531	False	False	-0.99006216892641	False	False	-0.9892149893284181	False	False	-1.007737376122551	False	False
cond1_cond2	Minion	NR_003286_RNA18SN5	405_410	NR_003286_RNA18SN5_407	407	0.18850364	0.67350871	2.64183357	10.58688126	Unm		TGACG	-1.24623540454509	False	False	-0.9478505669471101	False	False	-1.0028036820593669	False	False	-1.033549803605367	False	False
cond1_cond2	Minion	NR_003286_RNA18SN5	406_411	NR_003286_RNA18SN5_408	408	0.88150136	4.23598474	5.34859961	10.177158499999999	Unm	Unm	GACGG	-1.009103616720452	False	False	-1.0165860824009236	False	False	-1.062361429667178	False	False	-1.0359291665627888	False	False
cond1_cond2	Minion	NR_003286_RNA18SN5	407_412	NR_003286_RNA18SN5_409	409	0.37169694	3.2355723600000004	4.57474687	10.48095671	Unm	Unm	ACGGG	-1.02820094157176	False	False	-1.0155291954858008	False	False	-1.0391659652640897	False	False	-1.0287953394175067	False	False
cond1_cond2	Minion	NR_003286_RNA18SN5	408_413	NR_003286_RNA18SN5_410	410	0.25673873	1.4489337400000002	2.72232463	10.14974115	Unm	Unm	CGGGG	-0.9782860070180593	False	False	-1.0260207355078639	False	False	-0.9734632952841101	False	False	-0.9985053254954446	False	False
cond1_cond2	Minion	NR_003286_RNA18SN5	409_414	NR_003286_RNA18SN5_411	411	0.01243078	0.88695716	1.52315464	5.91375641	Unm	Unm	GGGGA	-1.0112443955765171	False	False	-1.0457063164253442	False	False	-0.9976123610746891	False	False	-0.9921902219174676	False	False
cond1_cond2	Minion	NR_003286_RNA18SN5	410_415	NR_003286_RNA18SN5_412	412	0.00776181	0.34229315000000005	0.84742411	3.70246765	Unm	Unm	GGGAA	-0.9722008681195451	False	False	-0.9791367284298426	False	False	-0.9892882044401897	False	False	-1.0932445720965265	False	False
cond1_cond2	Minion	NR_003286_RNA18SN5	412_417	NR_003286_RNA18SN5_414	414	0.23596145	1.0242836	3.50381828	5.56950694	Unm	Unm	GAATC	-1.0050489095161252	False	False	-1.0176412512838686	False	False	-0.9906264355976117	False	False	-1.1142030489495678	False	False
cond1_cond2	Minion	NR_003286_RNA18SN5	413_418	NR_003286_RNA18SN5_415	415	2.08335768	2.6981624800000006	3.48817381	5.8550824200000005	Unm	Unm	AATCA	-0.9800597069496296	False	False	-1.0060534038695246	False	False	-1.0550814848215602	False	False	-0.9720590330389809	False	False
cond1_cond2	Minion	NR_003286_RNA18SN5	414_419	NR_003286_RNA18SN5_416	416	0.38841519	1.50476771	5.565922329999999	10.34087315	Unm	Unm	ATCAG	-0.9890732156082691	False	False	-0.9888549093275258	False	False	-1.030684302343415	False	False	-1.116217813224372	False	False
cond1_cond2	Minion	NR_003286_RNA18SN5	415_420	NR_003286_RNA18SN5_417	417	0.16563469	0.62786863	4.77591332	10.358422140000002	Unm	Unm	TCAGG	-0.9732177927861754	False	False	-1.1759048885907377	False	False	-1.0060684153469046	False	False	-1.0524392235955724	False	False
cond1_cond2	Minion	NR_003286_RNA18SN5	416_421	NR_003286_RNA18SN5_418	418	1.5762008	4.48579073	5.29016959	8.279943580000001	Unm	Unm	CAGGG	-0.9927999135371302	False	False	-0.9804339602352931	False	False	-0.9681789561543477	False	False	-1.0006089904873006	False	False
cond1_cond2	Minion	NR_003286_RNA18SN5	417_422	NR_003286_RNA18SN5_419	419	0.10007102	1.0418325899999998	3.00718275	8.0590145	Unm	Unm	AGGGT	-0.9986476386216226	False	False	-1.0653803983868706	False	False	-0.9741891089126904	False	False	-0.9722070257654887	False	False
cond1_cond2	Minion	NR_003286_RNA18SN5	418_423	NR_003286_RNA18SN5_420	420	0.15025796	0.6196839199999999	2.52198782	7.8834151	Unm	Unm	GGGTT	-1.0541912550655255	False	False	-1.1490415812836974	False	False	-1.0181714205107713	False	False	-0.9958723822749358	False	False
cond1_cond2	Minion	NR_003286_RNA18SN5	419_424	NR_003286_RNA18SN5_421	421	0.07325671	1.28383863	1.7837783	3.88585066	Unm	Unm	GGTTC	-0.983728997850792	False	False	-0.9962089781644942	False	False	-0.9988258056365276	False	False	-1.0328037065205333	False	False
cond1_cond2	Minion	NR_003286_RNA18SN5	420_425	NR_003286_RNA18SN5_422	422	0.15277537	0.45226922999999997	1.4649769	4.5451241	Unm	Unm	GTTCG	-1.0005576724718233	False	False	-0.9992533262980275	False	False	-0.9785827059511932	False	False	-1.029236934099854	False	False
cond1_cond2	Minion	NR_003286_RNA18SN5	421_426	NR_003286_RNA18SN5_423	423	0.09683532	0.48822629	1.76786802	5.74854955	Unm	Unm	TTCGA	-1.024126530439697	False	False	-1.062434614238018	False	False	-1.028447119126303	False	False	-1.1215372014861558	False	False
cond1_cond2	Minion	NR_003286_RNA18SN5	422_427	NR_003286_RNA18SN5_424	424	0.69235768	1.70110603	3.2956896899999997	6.36969414	Unm	Unm	TCGAT	-1.000853230783889	False	False	-0.9962142635614393	False	False	-0.9985721712101746	False	False	-0.9493397453229271	False	False
cond1_cond2	Minion	NR_003286_RNA18SN5	423_428	NR_003286_RNA18SN5_425	425	0.36125197	1.82310937	4.006812200000001	6.866749260000001	Unm		CGATT	-0.9925831924260459	False	False	-0.9924919811087584	False	False	-1.0139497721737303	False	False	-1.0032904287707292	False	False
cond1_cond2	Minion	NR_003286_RNA18SN5	424_429	NR_003286_RNA18SN5_426	426	0.983721	1.90498322	3.99066235	9.77633387	Unm		GATTC	-1.0539576792039054	False	False	-1.1210396915465188	False	False	-1.0148927529709713	False	False	-0.9871139342322641	False	False
cond1_cond2	Minion	NR_003286_RNA18SN5	425_430	NR_003286_RNA18SN5_427	427	0.41078883	0.9493243499999999	3.16901714	8.5773747	Um	Um	ATTCC	-1.0481358689834397	False	False	-1.0152697002257427	False	False	-1.0050298266489366	False	False	-1.0458912272349399	False	False
cond1_cond2	Minion	NR_003286_RNA18SN5	426_431	NR_003286_RNA18SN5_428	428	0.62128065	3.3978109000000005	5.136630220000001	7.845021390000001	Unm		TTCCG	-1.015752801183239	False	False	-1.0055449291570404	False	False	-0.9964594521852937	False	False	-0.9977050861733717	False	False
cond1_cond2	Minion	NR_003286_RNA18SN5	427_432	NR_003286_RNA18SN5_429	429	0.25343917	0.50214686	1.8563234700000002	6.974055290000001	Unm		TCCGG	-1.0009994937222624	False	False	-1.0840036297752156	False	False	-0.9749770697992979	False	False	-0.9972528443724957	False	False
cond1_cond2	Minion	NR_003286_RNA18SN5	428_433	NR_003286_RNA18SN5_430	430	0.09087032	1.09075606	2.39881974	8.74565112	Unm	Unm	CCGGA	-1.1206180219018023	False	False	-1.0068537461878653	False	False	-1.0173401725081042	False	False	-1.0285418115751392	False	False
cond1_cond2	Minion	NR_003286_RNA18SN5	429_434	NR_003286_RNA18SN5_431	431	0.23123681	1.03401712	1.80015547	6.78055029	Unm	Unm	CGGAG	-1.020237032883705	False	False	-1.0175470577265948	False	False	-0.9915540994326191	False	False	-1.0069736039873383	False	False
cond1_cond2	Minion	NR_003286_RNA18SN5	430_435	NR_003286_RNA18SN5_432	432	0.20210705	2.7209201800000002	3.39136417	7.0441581200000005	Unm	Unm	GGAGA	-1.0012670831593575	False	False	-0.9943244460355427	False	False	-1.038125386727948	False	False	-1.002412283070474	False	False
cond1_cond2	Minion	NR_003286_RNA18SN5	431_436	NR_003286_RNA18SN5_433	433	0.21972181	1.43271007	2.06834004	8.50569258	Unm		GAGAG	-0.9618690308773143	False	False	-0.9741481878860057	False	False	-1.087928131329861	False	False	-0.9894216465918972	False	False
cond1_cond2	Minion	NR_003286_RNA18SN5	432_437	NR_003286_RNA18SN5_434	434	0.12861505	0.7657546900000001	1.46179246	8.614148110000002	Unm		AGAGG	-1.0054446757920061	False	False	-1.2656109337083268	False	False	-0.9782308624180459	False	False	-1.0363574336766042	False	False
cond1_cond2	Minion	NR_003286_RNA18SN5	433_438	NR_003286_RNA18SN5_435	435	0.07367106	2.55229052	3.58581544	10.16972776	Gm	Gm	GAGGG	-0.9770894119300223	False	False	-0.9799907004726303	False	False	-1.0116072112522327	False	False	-1.0229185861776693	False	False
cond1_cond2	Minion	NR_003286_RNA18SN5	434_439	NR_003286_RNA18SN5_436	436	0.20053785	1.14247265	1.8294089699999998	8.73701769	Unm		AGGGA	-1.0030174971572101	False	False	-0.9921264952191577	False	False	-0.9678256733576337	False	False	-1.0250362798851609	False	False
cond1_cond2	Minion	NR_003286_RNA18SN5	435_440	NR_003286_RNA18SN5_437	437	0.48465021	4.27649983	4.66553957	8.30848231	Unm		GGGAG	-1.0519800106823536	False	False	-1.0821133376256609	False	False	-1.0146552918195622	False	False	-1.0161492198907804	False	False
cond1_cond2	Minion	NR_003286_RNA18SN5	437_442	NR_003286_RNA18SN5_439	439	0.11483083	0.33721930999999994	0.99342604	6.80309413	Unm	Unm	GAGCC	-0.9990517310968896	False	False	-0.9762737918048041	False	False	-0.9785301250258884	False	False	-0.9809781673332761	False	False
cond1_cond2	Minion	NR_003286_RNA18SN5	438_443	NR_003286_RNA18SN5_440	440	0.08708567	0.8562715999999999	2.71802499	6.363906330000001	Unm	Unm	AGCCT	-0.9952027466369759	False	False	-1.117969127311817	False	False	-0.9726535184725508	False	False	-0.952627171585339	False	False
cond1_cond2	Minion	NR_003286_RNA18SN5	439_444	NR_003286_RNA18SN5_441	441	0.08447085	1.3331033899999998	3.95386237	8.95870894	Unm	Unm	GCCTG	-1.0026029067748916	False	False	-1.01454493987802	False	False	-0.9730953922793024	False	False	-1.0178070777236579	False	False
cond1_cond2	Minion	NR_003286_RNA18SN5	440_445	NR_003286_RNA18SN5_442	442	1.66245171	3.83731203	5.3002229199999995	9.794531319999999	Unm	Unm	CCTGA	-0.9958934419346022	False	False	-0.9854787569262573	False	False	-0.976425192842448	False	False	-1.006914955965165	False	False
cond1_cond2	Minion	NR_003286_RNA18SN5	441_446	NR_003286_RNA18SN5_443	443	0.75639077	2.5948026100000003	4.87903511	9.50421166	Unm	Unm	CTGAG	-1.0011709417634898	False	False	-1.0814553771895727	False	False	-1.017755905719492	False	False	-1.0590835961806842	False	False
cond1_cond2	Minion	NR_003286_RNA18SN5	442_447	NR_003286_RNA18SN5_444	444	0.5349636	1.17304169	3.7095329699999997	9.44265223	Unm	Unm	TGAGA	-0.9943561964507609	False	False	-0.9857853245465312	False	False	-0.9930278441409449	False	False	-0.9921483171653696	False	False
cond1_cond2	Minion	NR_003286_RNA18SN5	443_448	NR_003286_RNA18SN5_445	445	0.00234634	0.56595194	1.99051832	5.71499075	Unm	Unm	GAGAA	-1.088029392784626	False	False	-1.029052084480376	False	False	-1.1151908196490137	False	False	-1.0841035826504075	False	False
cond1_cond2	Minion	NR_003286_RNA18SN5	444_449	NR_003286_RNA18SN5_446	446	0.11530246	1.2715439599999998	2.15714534	3.5203403700000004	Unm	Unm	AGAAA	-0.9907187058840948	False	False	-1.0026224894544258	False	False	-1.1035882166144029	False	False	-1.2408748802369316	False	False
cond1_cond2	Minion	NR_003286_RNA18SN5	445_450	NR_003286_RNA18SN5_447	447	0.01790955	0.10965055	0.71010352	3.1423017900000003	Unm	Unm	GAAAC	-1.0634589934445948	False	False	-0.946707090012675	False	False	-1.2040487699174167	False	False	-1.4765861369020725	False	False
cond1_cond2	Minion	NR_003286_RNA18SN5	446_451	NR_003286_RNA18SN5_448	448	0.33038189	0.40015223	1.7152186800000002	5.854222490000001	Unm	Unm	AAACG	-0.9625195244428412	False	False	-0.9873481209075692	False	False	-1.0268658393691168	False	False	-0.9670542743656657	False	False
cond1_cond2	Minion	NR_003286_RNA18SN5	447_452	NR_003286_RNA18SN5_449	449	0.15242228	0.79500311	3.50071527	8.092615900000002	Unm	Unm	AACGG	-1.0012630452530373	False	False	-1.183638408184849	False	False	-0.9987807750290628	False	False	-0.9965286673821524	False	False
cond1_cond2	Minion	NR_003286_RNA18SN5	448_453	NR_003286_RNA18SN5_450	450	1.02943216	3.27787264	6.1072935500000005	9.960522590000002	Unm	Unm	ACGGC	-1.0540480583068352	False	False	-0.9726206498266274	False	False	-1.0263367275696718	False	False	-0.9967426420592934	False	False
cond1_cond2	Minion	NR_003286_RNA18SN5	449_454	NR_003286_RNA18SN5_451	451	1.32798856	3.50993737	6.41712766	12.693067250000002	Unm	Unm	CGGCT	-0.9623715695739736	False	False	-1.0260821759437415	False	False	-1.0142152291842632	False	False	-1.0230965960365241	False	False
cond1_cond2	Minion	NR_003286_RNA18SN5	450_455	NR_003286_RNA18SN5_452	452	1.01862818	1.9775572400000003	6.134712920000001	17.24901559	Unm	Unm	GGCTA	-1.0354320865686664	False	False	-0.9728806422668164	False	False	-1.0252688751296912	False	False	-1.0446048321401968	False	False
cond1_cond2	Minion	NR_003286_RNA18SN5	451_456	NR_003286_RNA18SN5_453	453	0.70670767	3.13269689	6.67251168	14.18757765	Unm	Unm	GCTAC	-0.9905391793189242	False	False	-1.0126760807416064	False	False	-1.0582765705884678	False	False	-1.0203446225911728	False	False
cond1_cond2	Minion	NR_003286_RNA18SN5	452_457	NR_003286_RNA18SN5_454	454	1.09302729	5.35095145	7.42700368	13.48436966	Unm	Unm	CTACC	-1.075947661307325	False	False	-0.9939094253562921	False	False	-1.0262927434395732	False	False	-1.1612248199271498	False	False
cond1_cond2	Minion	NR_003286_RNA18SN5	453_458	NR_003286_RNA18SN5_455	455	0.10017076	0.21643469999999998	2.69217861	15.446749409999999	Unm	Unm	TACCA	-1.0001827335589342	False	False	-1.202697759781682	False	False	-1.063913817158118	False	False	-0.9550282444440356	False	False
cond1_cond2	Minion	NR_003286_RNA18SN5	454_459	NR_003286_RNA18SN5_456	456	0.25054562	2.80672938	5.2233526900000005	13.839757660000002	Unm	Unm	ACCAC	-0.9695244990148332	False	False	-1.037299858827384	False	False	-1.0496940444609388	False	False	-1.0112096445576015	False	False
cond1_cond2	Minion	NR_003286_RNA18SN5	455_460	NR_003286_RNA18SN5_457	457	0.42546333	3.93993699	5.15054198	11.22938961	Unm	Unm	CCACA	-1.0989909838402416	False	False	-1.153354792678683	False	False	-0.9717469257455493	False	False	-1.0716614734488608	False	False
cond1_cond2	Minion	NR_003286_RNA18SN5	456_461	NR_003286_RNA18SN5_458	458	0.79796193	1.5257051400000001	3.05552318	12.201872700000001	Unm	Unm	CACAT	-1.0130590543160125	False	False	-0.9580122454761353	False	False	-1.026208763177962	False	False	-1.014400136087187	False	False
cond1_cond2	Minion	NR_003286_RNA18SN5	457_462	NR_003286_RNA18SN5_459	459	0.06192668	2.7405834	4.8719442399999995	15.621822620000001	Unm		ACATC	-0.9999389076210784	False	False	-1.0127672020296	False	False	-0.9360144097706635	False	False	-1.0857899387521057	False	False
cond1_cond2	Minion	NR_003286_RNA18SN5	458_463	NR_003286_RNA18SN5_460	460	0.79188241	1.1889177899999999	2.21889636	13.2940078	Unm		CATCC	-0.9883041075840625	False	False	-0.9861941549004657	False	False	-1.0208646040845248	False	False	-1.0065255131105175	False	False
cond1_cond2	Minion	NR_003286_RNA18SN5	459_464	NR_003286_RNA18SN5_461	461	0.11605317	6.2266793	7.759428639999999	17.79182178	Cm	Cm	ATCCA	-1.0036431037270146	False	False	-1.0563781943024986	False	False	-0.9915538304655278	False	False	-0.9886804330489923	False	False
cond1_cond2	Minion	NR_003286_RNA18SN5	460_465	NR_003286_RNA18SN5_462	462	0.05403679	1.61212217	5.52615479	20.68545106	Unm		TCCAA	-0.9901777486679928	False	False	-1.0256321883990167	False	False	-1.0000348193316664	False	False	-1.0781585761286654	False	False
cond1_cond2	Minion	NR_003286_RNA18SN5	461_466	NR_003286_RNA18SN5_463	463	0.62490346	6.02351912	8.92260996	20.27065442	Unm		CCAAG	-1.0208083174865172	False	False	-0.960376220318925	False	False	-0.9902768408019196	False	False	-0.9831337973016485	False	False
cond1_cond2	Minion	NR_003286_RNA18SN5	462_467	NR_003286_RNA18SN5_464	464	2.38119358	5.63421268	6.92349059	17.00903469	Unm	Unm	CAAGG	-1.0603862720459463	False	False	-1.2344775517302071	False	False	-1.0241359284994986	False	False	-1.0161014322564705	False	False
cond1_cond2	Minion	NR_003286_RNA18SN5	463_468	NR_003286_RNA18SN5_465	465	0.3478073	0.77412115	5.24591884	16.607930380000003	Unm		AAGGA	-1.050027729552351	False	False	-1.2561820446887872	False	False	-1.0459433025374905	False	False	-1.0281126710406312	False	False
cond1_cond2	Minion	NR_003286_RNA18SN5	464_469	NR_003286_RNA18SN5_466	466	0.26253036	2.96505957	7.710932939999999	13.65897313	Unm		AGGAA	-0.9699892206376377	False	False	-0.9834685172984328	False	False	-0.9403892395632184	False	False	-1.0127032935686369	False	False
cond1_cond2	Minion	NR_003286_RNA18SN5	465_470	NR_003286_RNA18SN5_467	467	1.20317029	1.2110178600000001	2.9561689799999997	8.99641147	Am	Am	GGAAG	-1.0021296651357443	False	False	-1.0564528886272904	False	False	-1.0180393120602798	False	False	-1.034524890355432	False	False
cond1_cond2	Minion	NR_003286_RNA18SN5	466_471	NR_003286_RNA18SN5_468	468	0.8137022	3.07456187	5.016647450000001	8.93748977	Unm		GAAGG	-1.0350272127506686	False	False	-1.121931114791274	False	False	-1.0500748036375325	False	False	-0.9859759102343378	False	False
cond1_cond2	Minion	NR_003286_RNA18SN5	467_472	NR_003286_RNA18SN5_469	469	0.32111126	0.97165102	3.8360765299999997	9.1500923	Unm		AAGGC	-1.0115313782092814	False	False	-1.048972965943316	False	False	-1.018535509638089	False	False	-1.029312738509392	False	False
cond1_cond2	Minion	NR_003286_RNA18SN5	468_473	NR_003286_RNA18SN5_470	470	0.15527367	0.7151994500000001	2.92870905	11.77719733	Unm	Unm	AGGCA	-1.0597909766114966	False	False	-1.0999695293361458	False	False	-1.0146021908920735	False	False	-0.9971408838376419	False	False
cond1_cond2	Minion	NR_003286_RNA18SN5	469_474	NR_003286_RNA18SN5_471	471	0.69227935	3.1776621	4.564486069999999	12.973331810000001	Unm	Unm	GGCAG	-1.0177225773383254	False	False	-0.9871648446701894	False	False	-1.0509426812345044	False	False	-1.032456947497256	False	False
cond1_cond2	Minion	NR_003286_RNA18SN5	470_475	NR_003286_RNA18SN5_472	472	0.38641679	3.83812289	5.63050707	17.31725127	Unm	Unm	GCAGC	-0.9928979009825655	False	False	-0.9843563239905055	False	False	-0.9789871089317526	False	False	-1.0623077706007513	False	False
cond1_cond2	Minion	NR_003286_RNA18SN5	471_476	NR_003286_RNA18SN5_473	473	0.52402225	4.27069635	5.94780607	17.493718270000002	Unm	Unm	CAGCA	-0.9962825575935188	False	False	-1.0727620533708335	False	False	-1.0169331002072686	False	False	-1.0938462506197622	False	False
cond1_cond2	Minion	NR_003286_RNA18SN5	472_477	NR_003286_RNA18SN5_474	474	0.42080891	5.31557048	6.40361419	14.316056170000001	Unm	Unm	AGCAG	-1.0394819456129032	False	False	-0.9633392556109357	False	False	-1.0318441311237145	False	False	-0.9975106524863498	False	False
cond1_cond2	Minion	NR_003286_RNA18SN5	473_478	NR_003286_RNA18SN5_475	475	0.17760467	0.89166645	2.25645989	12.30569293	Unm	Unm	GCAGG	-0.9923750024841143	False	False	-1.0414526124408598	False	False	-0.9830552871819982	False	False	-0.9913347914037436	False	False
cond1_cond2	Minion	NR_003286_RNA18SN5	475_480	NR_003286_RNA18SN5_477	477	0.41996228	1.82775965	3.00650687	7.60791851	Unm	Unm	AGGCG	-1.0124973200811698	False	False	-1.0198310260510721	False	False	-0.9753940761582072	False	False	-1.0247722958906562	False	False
cond1_cond2	Minion	NR_003286_RNA18SN5	476_481	NR_003286_RNA18SN5_478	478	0.48337441	4.07131367	5.1284535600000005	7.552328190000001	Unm	Unm	GGCGC	-1.036975746242712	False	False	-1.067514667194527	False	False	-0.992942984976572	False	False	-1.004520639130994	False	False
cond1_cond2	Minion	NR_003286_RNA18SN5	477_482	NR_003286_RNA18SN5_479	479	0.51776814	0.8171787400000001	4.847645679999999	10.79234191	Unm	Unm	GCGCG	-1.0046667507995892	False	False	-0.984940748488021	False	False	-1.054568274987276	False	False	-1.0490997568055165	False	False
cond1_cond2	Minion	NR_003286_RNA18SN5	478_483	NR_003286_RNA18SN5_480	480	0.11940947	0.83607613	6.15895203	10.48968919	Unm	Unm	CGCGC	-0.9703648950531933	False	False	-1.0376547987951632	False	False	-0.9648905776475015	False	False	-1.0560729829248552	False	False
cond1_cond2	Minion	NR_003286_RNA18SN5	479_484	NR_003286_RNA18SN5_481	481	3.00772078	3.2400137200000003	5.589978500000001	6.9920272300000015	Unm		GCGCA	-1.0861265784110596	False	False	-1.015510386361504	False	False	-1.0396948407385984	False	False	-0.9984105335268618	False	False
cond1_cond2	Minion	NR_003286_RNA18SN5	480_485	NR_003286_RNA18SN5_482	482	1.31401257	1.5251069300000002	5.3288439599999995	8.45357712	Unm		CGCAA	-0.9867231848466191	False	False	-0.9597553616739077	False	False	-1.0451529647138587	False	False	-0.9936257597308261	False	False
cond1_cond2	Minion	NR_003286_RNA18SN5	481_486	NR_003286_RNA18SN5_483	483	0.3987746	0.5736517099999999	5.45486655	8.12692035	Am	Am	GCAAA	-0.99868477521985	False	False	-0.9783758359287393	False	False	-0.9763996680841988	False	False	-1.0498112030882623	False	False
cond1_cond2	Minion	NR_003286_RNA18SN5	482_487	NR_003286_RNA18SN5_484	484	0.27783218	2.27872863	4.8783391599999995	7.498985469999999	Unm		CAAAT	-0.9775385857436781	False	False	-0.9914276794401857	False	False	-1.013612685277859	False	False	-1.0006963294928857	False	False
cond1_cond2	Minion	NR_003286_RNA18SN5	483_488	NR_003286_RNA18SN5_485	485	0.28164931	0.50941936	2.05065365	8.076907949999999	Unm		AAATT	-0.9829559721369743	False	False	-1.079302098239594	False	False	-1.1532399007607341	False	False	-0.9809737094737772	False	False
cond1_cond2	Minion	NR_003286_RNA18SN5	484_489	NR_003286_RNA18SN5_486	486	0.60517405	2.61207884	3.6825930000000002	10.704445190000001	Unm	Unm	AATTA	-0.996328318053542	False	False	-1.0964462542533184	False	False	-1.029846104126586	False	False	-1.0091508442181363	False	False
cond1_cond2	Minion	NR_003286_RNA18SN5	485_490	NR_003286_RNA18SN5_487	487	0.25945346	2.10302941	3.70490549	16.27117196	Unm	Unm	ATTAC	-1.038717062092212	False	False	-0.9811689792068975	False	False	-0.9950639382599913	False	False	-0.994712780231181	False	False
cond1_cond2	Minion	NR_003286_RNA18SN5	486_491	NR_003286_RNA18SN5_488	488	0.25157921	3.2011889499999997	4.61004557	16.781410530000002	Unm	Unm	TTACC	-0.9758698991941726	False	False	-1.0031859665246252	False	False	-0.9817687565117657	False	False	-1.0049683268230836	False	False
cond1_cond2	Minion	NR_003286_RNA18SN5	487_492	NR_003286_RNA18SN5_489	489	0.46347351	7.8454554	8.78214533	17.763605599999998	Unm	Unm	TACCC	-0.9842745017898444	False	False	-1.0587354859658036	False	False	-0.9938114255288217	False	False	-1.002823305687784	False	False
cond1_cond2	Minion	NR_003286_RNA18SN5	488_493	NR_003286_RNA18SN5_490	490	0.0807556	1.01965793	2.24993722	17.0113581	Unm	Unm	ACCCA	-1.0302988415847727	False	False	-0.9878958149018114	False	False	-0.9832138022294081	False	False	-1.0190852446756316	False	False
cond1_cond2	Minion	NR_003286_RNA18SN5	489_494	NR_003286_RNA18SN5_491	491	0.34490166	3.59427391	4.379524740000001	14.256560789999998	Unm	Unm	CCCAC	-1.0871013700894618	False	False	-1.0207170733201099	False	False	-0.9971587047134017	False	False	-1.0006931730804614	False	False
cond1_cond2	Minion	NR_003286_RNA18SN5	490_495	NR_003286_RNA18SN5_492	492	0.17032491	1.3507819099999998	4.88159229	9.69825843	Unm	Unm	CCACT	-1.0530528023743233	False	False	-1.0280647436460046	False	False	-1.050954859155924	False	False	-1.2247702801662728	False	False
cond1_cond2	Minion	NR_003286_RNA18SN5	491_496	NR_003286_RNA18SN5_493	493	0.07069681	0.44639164	5.01032059	9.743337570000001	Unm	Unm	CACTC	-0.9800785102714956	False	False	-1.0152079750191825	False	False	-1.1315086666716188	False	False	-1.0250973249162605	False	False
cond1_cond2	Minion	NR_003286_RNA18SN5	492_497	NR_003286_RNA18SN5_494	494	3.03445631	3.2871530399999997	4.61975698	6.837754739999999	Unm	Unm	ACTCC	-1.1013768152705743	False	False	-0.9684901620391676	False	False	-1.0002070567193364	False	False	-0.9710494054931761	False	False
cond1_cond2	Minion	NR_003286_RNA18SN5	493_498	NR_003286_RNA18SN5_495	495	1.01424607	1.06473707	4.33725533	5.878308479999999	Unm	Unm	CTCCC	-1.0146482583332106	False	False	-1.009351313057072	False	False	-1.0222942604984402	False	False	-0.9653728455814429	False	False
cond1_cond2	Minion	NR_003286_RNA18SN5	494_499	NR_003286_RNA18SN5_496	496	0.07733615	0.68869108	4.86257011	10.24242357	Unm	Unm	TCCCG	-1.0456265499873392	False	False	-1.0843210146176283	False	False	-0.9706317669074274	False	False	-1.074730578913246	False	False
cond1_cond2	Minion	NR_003286_RNA18SN5	495_500	NR_003286_RNA18SN5_497	497	0.09002899	0.39133565000000003	1.6781690500000002	12.11929739	Unm	Unm	CCCGA	-1.055029469118575	False	False	-1.0177180675172683	False	False	-0.9998203310681155	False	False	-0.9955873740267597	False	False
cond1_cond2	Minion	NR_003286_RNA18SN5	496_501	NR_003286_RNA18SN5_498	498	0.03514766	4.81050673	6.307364250000001	12.912342090000001	Unm	Unm	CCGAC	-1.1882268873606754	False	False	-0.9976913266173133	False	False	-1.0078067082241653	False	False	-0.968302260746464	False	False
cond1_cond2	Minion	NR_003286_RNA18SN5	497_502	NR_003286_RNA18SN5_499	499	0.16010352	5.16402686	6.88196549	13.82824937	Unm	Unm	CGACC	-1.0147294334366388	False	False	-1.0741970453581213	False	False	-0.9429769813381755	False	False	-1.0073550485562288	False	False
cond1_cond2	Minion	NR_003286_RNA18SN5	498_503	NR_003286_RNA18SN5_500	500	1.16938886	1.8577817699999999	4.74136641	20.83313574	Unm	Unm	GACCC	-0.9861958030389897	False	False	-1.000258664176027	False	False	-1.0059297743890379	False	False	-1.0550079176224803	False	False
cond1_cond2	Minion	NR_003286_RNA18SN5	499_504	NR_003286_RNA18SN5_501	501	0.42337312	1.60459836	5.5205595	23.50594449	Unm	Unm	ACCCG	-1.063121682821137	False	False	-1.0210198642460884	False	False	-0.9879675140092397	False	False	-0.9769199684968253	False	False
cond1_cond2	Minion	NR_003286_RNA18SN5	500_505	NR_003286_RNA18SN5_502	502	2.26496034	7.39622202	11.65645942	23.600165979999996	Unm	Unm	CCCGG	-1.0098220445160968	False	False	-1.1873498647811336	False	False	-1.0155176366861056	False	False	-0.9785948993826852	False	False
cond1_cond2	Minion	NR_003286_RNA18SN5	501_506	NR_003286_RNA18SN5_503	503	0.32150842	7.48331548	13.56415766	26.092013689999998	Unm	Unm	CCGGG	-1.0027065183426271	False	False	-1.2410796237644728	False	False	-1.526247569764939	False	False	-0.9970234363420524	False	False
cond1_cond2	Minion	NR_003286_RNA18SN5	502_507	NR_003286_RNA18SN5_504	504	2.345967	5.25824835	10.03296478	27.15723121	Unm	Unm	CGGGG	-1.0395182615116125	False	False	-1.0335823664694386	False	False	-0.9922070595632768	False	False	-1.094920124015126	False	False
cond1_cond2	Minion	NR_003286_RNA18SN5	503_508	NR_003286_RNA18SN5_505	505	1.04654172	4.34962948	10.066370319999999	25.768372499999998	Unm	Unm	GGGGA	-0.9912208440097896	False	False	-1.0315150389653274	False	False	-1.0003793852106826	False	False	-0.9989650498004385	False	False
cond1_cond2	Minion	NR_003286_RNA18SN5	504_509	NR_003286_RNA18SN5_506	506	1.14170595	2.66981588	8.438354839999999	22.320383579999998	Unm		GGGAG	-1.002603660831876	False	False	-1.0118214436789814	False	False	-0.9869261904329745	False	False	-1.115607225449224	False	False
cond1_cond2	Minion	NR_003286_RNA18SN5	505_510	NR_003286_RNA18SN5_507	507	1.90755947	6.007363310000001	9.826506369999999	19.78757075	Unm		GGAGG	-1.0074817961777909	False	False	-0.9658264641576938	False	False	-0.9882394056117819	False	False	-1.0341170498704941	False	False
cond1_cond2	Minion	NR_003286_RNA18SN5	506_511	NR_003286_RNA18SN5_508	508	0.46847077	4.03532656	8.43333482	15.94041152	Gm	Gm	GAGGT	-0.9696830346262768	False	False	-1.0359028254409148	False	False	-0.9889802644739346	False	False	-0.998221815552957	False	False
cond1_cond2	Minion	NR_003286_RNA18SN5	507_512	NR_003286_RNA18SN5_509	509	1.16242462	2.72543552	6.33480328	17.8993678	Unm		AGGTA	-0.984816731536192	False	False	-0.9579217480947209	False	False	-1.042841417649679	False	False	-0.9951549751338963	False	False
cond1_cond2	Minion	NR_003286_RNA18SN5	508_513	NR_003286_RNA18SN5_510	510	0.18631822	0.50247025	4.5412149500000005	15.38666555	Unm		GGTAG	-1.2159478714325833	False	False	-1.0831714963588106	False	False	-1.0427929078836229	False	False	-0.9821250406498854	False	False
cond1_cond2	Minion	NR_003286_RNA18SN5	509_514	NR_003286_RNA18SN5_511	511	1.0470193	4.6287721600000005	7.89736956	15.31869493	Am	Am	GTAGT	-0.989953362226719	False	False	-1.0202953965478776	False	False	-1.311078718596374	False	False	-0.9904978101440888	False	False
cond1_cond2	Minion	NR_003286_RNA18SN5	510_515	NR_003286_RNA18SN5_512	512	1.36083001	3.49466106	5.63860551	16.268099499999998	Unm		TAGTG	-1.0529990687359825	False	False	-1.0200464833461655	False	False	-0.9870166845758778	False	False	-0.9942480543999247	False	False
cond1_cond2	Minion	NR_003286_RNA18SN5	511_516	NR_003286_RNA18SN5_513	513	0.55902455	3.96735594	7.5308326999999995	17.34408588	Unm		AGTGA	-1.0361497577925074	False	False	-1.058416001791628	False	False	-1.0512536193399735	False	False	-1.0671043063717187	False	False
cond1_cond2	Minion	NR_003286_RNA18SN5	512_517	NR_003286_RNA18SN5_514	514	0.35158238	3.67484009	6.53685387	13.288707550000002	Unm		GTGAC	-1.0038943909044475	False	False	-0.9992525087496572	False	False	-1.0067471929058465	False	False	-1.0086843132036172	False	False
cond1_cond2	Minion	NR_003286_RNA18SN5	513_518	NR_003286_RNA18SN5_515	515	0.80404507	1.57845663	2.65852911	10.609689240000002	Unm		TGACG	-1.1052861718135303	False	False	-1.039846649102227	False	False	-0.9743907034935143	False	False	-1.008182649491067	False	False
cond1_cond2	Minion	NR_003286_RNA18SN5	514_519	NR_003286_RNA18SN5_516	516	0.13811415	0.57339383	1.92127452	7.0792117800000005	Cm	Cm	GACGA	-1.0192836795990063	False	False	-0.9775319676400951	False	False	-1.0741936510146979	False	False	-0.9884344047168383	False	False
cond1_cond2	Minion	NR_003286_RNA18SN5	515_520	NR_003286_RNA18SN5_517	517	0.0313514	0.81564275	2.80144182	6.13948977	Unm		ACGAA	-0.9672376177845023	False	False	-0.9834859836054031	False	False	-1.0245994816355886	False	False	-1.0373044241821368	False	False
cond1_cond2	Minion	NR_003286_RNA18SN5	516_521	NR_003286_RNA18SN5_518	518	0.16090184	0.43687848	1.5174375099999997	9.49349381	Unm		CGAAA	-1.0187719021564237	False	False	-0.9628938502188168	False	False	-0.9958701799080678	False	False	-1.04373725392549	False	False
cond1_cond2	Minion	NR_003286_RNA18SN5	517_522	NR_003286_RNA18SN5_519	519	0.88273801	2.73511808	4.0827208299999995	14.39056189	Unm	Unm	GAAAA	-1.0055033957018733	False	False	-0.9720552225085142	False	False	-1.0247847839530448	False	False	-0.9894352053888189	False	False
cond1_cond2	Minion	NR_003286_RNA18SN5	518_523	NR_003286_RNA18SN5_520	520	0.02835547	4.93246067	7.59952955	14.77961999	Unm	Unm	AAAAA	-1.1781688623169215	False	False	-0.9900329683583612	False	False	-1.031645926094883	False	False	-1.008106833174828	False	False
cond1_cond2	Minion	NR_003286_RNA18SN5	519_524	NR_003286_RNA18SN5_521	521	1.12699404	5.47046191	6.96563723	15.14066085	Unm	Unm	AAAAT	-1.0748098712190493	False	False	-1.0614622413697898	False	False	-0.9685525057957693	False	False	-1.0028071017922036	False	False
cond1_cond2	Minion	NR_003286_RNA18SN5	520_525	NR_003286_RNA18SN5_522	522	0.49643499	1.20470085	2.70519961	13.612376609999998	Unm	Unm	AAATA	-1.0302573627121032	False	False	-1.042081374341338	False	False	-1.0147178819440414	False	False	-0.9354821045529	False	False
cond1_cond2	Minion	NR_003286_RNA18SN5	521_526	NR_003286_RNA18SN5_523	523	0.08764685	0.79791934	3.11859349	12.15165258	Unm	Unm	AATAA	-0.9945249896955406	False	False	-1.1479164419335244	False	False	-0.9969620587865176	False	False	-1.020680165886136	False	False
cond1_cond2	Minion	NR_003286_RNA18SN5	522_527	NR_003286_RNA18SN5_524	524	0.2575024	1.20683384	2.25359253	8.7512133	Unm	Unm	ATAAC	-1.004432837029917	False	False	-1.046542186330578	False	False	-0.9813654213290057	False	False	-1.0384198265897455	False	False
cond1_cond2	Minion	NR_003286_RNA18SN5	523_528	NR_003286_RNA18SN5_525	525	0.43974272	3.47173664	5.780542710000001	9.95745012	Unm	Unm	TAACA	-0.9874603522672378	False	False	-0.9848928797503318	False	False	-0.9924557296378653	False	False	-0.9929464711093482	False	False
cond1_cond2	Minion	NR_003286_RNA18SN5	524_529	NR_003286_RNA18SN5_526	526	0.02293413	2.07002263	5.4866990399999995	10.42090023	Unm	Unm	AACAA	-1.0156040492140381	False	False	-1.0021827135349293	False	False	-0.9885746575984626	False	False	-0.9711737752908778	False	False
cond1_cond2	Minion	NR_003286_RNA18SN5	525_530	NR_003286_RNA18SN5_527	527	1.94072269	2.41093767	3.7458163	11.546677930000001	Unm	Unm	ACAAT	-0.9958396803423991	False	False	-1.0010301322355253	False	False	-0.9908447423472895	False	False	-0.9544809293693977	False	False
cond1_cond2	Minion	NR_003286_RNA18SN5	526_531	NR_003286_RNA18SN5_528	528	0.7787086	1.2613694500000001	4.23012078	9.09265411	Unm	Unm	CAATA	-1.0150340118965642	False	False	-1.0702551898838666	False	False	-1.0183941929774942	False	False	-1.0627997517416143	False	False
cond1_cond2	Minion	NR_003286_RNA18SN5	527_532	NR_003286_RNA18SN5_529	529	0.09349318	2.33261154	6.07367123	11.620348289999999	Unm	Unm	AATAC	-1.0971734102738373	False	False	-0.9815036189141988	False	False	-1.0004887291654478	False	False	-1.2528101268500227	False	False
cond1_cond2	Minion	NR_003286_RNA18SN5	528_533	NR_003286_RNA18SN5_530	530	0.91160133	1.01771282	2.03050187	9.868238600000002	Unm	Unm	ATACA	-0.9938632464293098	False	False	-0.946419388706776	False	False	-1.1094042255067473	False	False	-1.0715656070747646	False	False
cond1_cond2	Minion	NR_003286_RNA18SN5	529_534	NR_003286_RNA18SN5_531	531	0.11002707	4.59771681	6.687655489999999	10.868724709999999	Unm	Unm	TACAG	-1.0034199585637107	False	False	-0.9936109587280848	False	False	-1.0306252490443077	False	False	-0.9728692946199538	False	False
cond1_cond2	Minion	NR_003286_RNA18SN5	530_535	NR_003286_RNA18SN5_532	532	0.0305602	0.65882798	2.80938572	8.6098033	Unm	Unm	ACAGG	-0.949873378433864	False	False	-0.9876425382853263	False	False	-1.0109035672598305	False	False	-1.0390149900456305	False	False
cond1_cond2	Minion	NR_003286_RNA18SN5	531_536	NR_003286_RNA18SN5_533	533	1.05428397	2.26185556	2.5435890199999998	7.72040936	Unm	Unm	CAGGA	-0.97560190218377	False	False	-1.0106987324981325	False	False	-1.0250076397761885	False	False	-0.9924214703328073	False	False
cond1_cond2	Minion	NR_003286_RNA18SN5	532_537	NR_003286_RNA18SN5_534	534	0.07464537	0.07369013	1.37023755	3.93707779	Unm	Unm	AGGAC	-0.9974117533517667	False	False	-1.1714689172037767	False	False	-1.008937527109341	False	False	-1.0144472099043826	False	False
cond1_cond2	Minion	NR_003286_RNA18SN5	533_538	NR_003286_RNA18SN5_535	535	0.06650082	0.12831888	1.4328580699999998	5.2036139200000004	Unm	Unm	GGACT	-1.0371678574675887	False	False	-0.9736980319392441	False	False	-0.9802342435764668	False	False	-1.003852324046493	False	False
cond1_cond2	Minion	NR_003286_RNA18SN5	534_539	NR_003286_RNA18SN5_536	536	0.14520243	0.81438524	1.1649230400000001	3.9753818899999995	Unm	Unm	GACTC	-1.0796520386177206	False	False	-0.9873181975965952	False	False	-1.0493960407208711	False	False	-1.010941918871583	False	False
cond1_cond2	Minion	NR_003286_RNA18SN5	535_540	NR_003286_RNA18SN5_537	537	0.03040742	1.92536411	2.45923892	7.16768521	Unm	Unm	ACTCT	-0.9652141181256212	False	False	-1.170071465269563	False	False	-1.0136999268737383	False	False	-1.0381830471392386	False	False
cond1_cond2	Minion	NR_003286_RNA18SN5	536_541	NR_003286_RNA18SN5_538	538	0.17898419	1.0336235299999998	2.65573987	9.75457704	Unm	Unm	CTCTT	-0.9805008550894969	False	False	-1.0153677115266961	False	False	-0.9847665018055298	False	False	-0.963038747403474	False	False
cond1_cond2	Minion	NR_003286_RNA18SN5	537_542	NR_003286_RNA18SN5_539	539	0.14318737	3.2659934500000003	5.92335022	11.87576359	Unm	Unm	TCTTT	-1.0191004283028848	False	False	-1.013118384842135	False	False	-1.0054159680815073	False	False	-0.9664972393000152	False	False
cond1_cond2	Minion	NR_003286_RNA18SN5	538_543	NR_003286_RNA18SN5_540	540	1.30331912	2.71521071	4.93476101	13.99166419	Unm	Unm	CTTTC	-0.9956660332223459	False	False	-1.0241777251991635	False	False	-1.0250534002209823	False	False	-0.9768018805707321	False	False
cond1_cond2	Minion	NR_003286_RNA18SN5	539_544	NR_003286_RNA18SN5_541	541	1.14464604	2.9355717900000005	5.514901610000001	14.24332188	Unm	Unm	TTTCG	-0.9771213897314602	False	False	-1.0155015964227578	False	False	-0.9781923258602504	False	False	-1.000545749602153	False	False
cond1_cond2	Minion	NR_003286_RNA18SN5	540_545	NR_003286_RNA18SN5_542	542	0.7527327	4.04126471	8.47497557	14.795207600000001	Unm	Unm	TTCGA	-0.993128215076853	False	False	-1.0477882122747404	False	False	-0.9946193445623381	False	False	-1.0067455913356655	False	False
cond1_cond2	Minion	NR_003286_RNA18SN5	541_546	NR_003286_RNA18SN5_543	543	0.38009063	1.28528122	4.90076768	15.580235100000001	Unm	Unm	TCGAG	-1.0232101316381994	False	False	-0.9924558488844513	False	False	-1.213419315792652	False	False	-1.072264904061743	False	False
cond1_cond2	Minion	NR_003286_RNA18SN5	542_547	NR_003286_RNA18SN5_544	544	1.60565507	3.8178791700000003	5.49653978	14.24282702	Unm	Unm	CGAGG	-0.963431254092964	False	False	-0.9893347948045494	False	False	-0.9911775579002562	False	False	-1.0008170847612239	False	False
cond1_cond2	Minion	NR_003286_RNA18SN5	543_548	NR_003286_RNA18SN5_545	545	0.11245265	3.50023821	6.31490005	13.62602633	Unm	Unm	GAGGC	-0.9854052345139707	False	False	-1.026508649867478	False	False	-0.986378946448178	False	False	-0.9456163120566675	False	False
cond1_cond2	Minion	NR_003286_RNA18SN5	544_549	NR_003286_RNA18SN5_546	546	0.43338463	1.5981637100000001	3.8259342200000006	14.513796560000001	Unm	Unm	AGGCC	-1.0177573101661037	False	False	-1.0168777980836556	False	False	-1.00398208875987	False	False	-1.0105122346232873	False	False
cond1_cond2	Minion	NR_003286_RNA18SN5	545_550	NR_003286_RNA18SN5_547	547	0.39553151	3.4244640200000003	4.370377319999999	12.051219969999998	Unm	Unm	GGCCC	-0.992899044458183	False	False	-1.0070304812435715	False	False	-1.0032619026750154	False	False	-1.0270412237545126	False	False
cond1_cond2	Minion	NR_003286_RNA18SN5	546_551	NR_003286_RNA18SN5_548	548	0.11413128	2.17305145	3.91073886	9.95077858	Unm	Unm	GCCCT	-1.0021525930973927	False	False	-0.9718691493803181	False	False	-1.025189763476472	False	False	-0.9913957547527487	False	False
cond1_cond2	Minion	NR_003286_RNA18SN5	547_552	NR_003286_RNA18SN5_549	549	0.28594474	1.35530258	2.8575872899999997	9.104092640000001	Unm	Unm	CCCTG	-1.0394035429281736	False	False	-0.9770201924318875	False	False	-0.9916431500979748	False	False	-0.9810920751937614	False	False
cond1_cond2	Minion	NR_003286_RNA18SN5	548_553	NR_003286_RNA18SN5_550	550	0.62282653	1.39979682	3.3219150999999996	6.98057615	Unm	Unm	CCTGT	-1.014999100367008	False	False	-1.1139560851002717	False	False	-0.9668878241499733	False	False	-0.9938432583735199	False	False
cond1_cond2	Minion	NR_003286_RNA18SN5	549_554	NR_003286_RNA18SN5_551	551	0.36979539	0.7514777699999999	3.42197099	6.33953006	Unm	Unm	CTGTA	-1.036228254855778	False	False	-1.0095130302004602	False	False	-0.9807836762534302	False	False	-0.9835888174225706	False	False
cond1_cond2	Minion	NR_003286_RNA18SN5	550_555	NR_003286_RNA18SN5_552	552	1.15224687	1.30094753	3.2408357699999994	7.854939159999999	Unm	Unm	TGTAA	-0.9736620870204575	False	False	-0.9572302195212832	False	False	-1.050412946345029	False	False	-0.9936076860119316	False	False
cond1_cond2	Minion	NR_003286_RNA18SN5	551_556	NR_003286_RNA18SN5_553	553	0.60947508	1.5320053599999999	3.6086808	10.616354170000001	Unm	Unm	GTAAT	-1.017418897035708	False	False	-0.9864374441192117	False	False	-0.9894854069383792	False	False	-1.003059244501292	False	False
cond1_cond2	Minion	NR_003286_RNA18SN5	552_557	NR_003286_RNA18SN5_554	554	0.33779124	2.87071168	5.24991102	10.59218053	Unm	Unm	TAATT	-1.0695869288572344	False	False	-0.9816205368661726	False	False	-1.0549583723313634	False	False	-1.0393708942312538	False	False
cond1_cond2	Minion	NR_003286_RNA18SN5	553_558	NR_003286_RNA18SN5_555	555	0.21684194	4.16121183	5.52509623	9.33701929	Unm	Unm	AATTG	-0.9657074773504905	False	False	-0.9814051002623622	False	False	-0.9985888866948034	False	False	-0.9827941581882499	False	False
cond1_cond2	Minion	NR_003286_RNA18SN5	554_559	NR_003286_RNA18SN5_556	556	0.40063545	0.72730413	1.45753839	8.40302712	Unm	Unm	ATTGG	-1.0161370005316246	False	False	-1.0355316735944673	False	False	-0.9718977185819109	False	False	-1.0322673200593113	False	False
cond1_cond2	Minion	NR_003286_RNA18SN5	555_560	NR_003286_RNA18SN5_557	557	0.01598263	0.04578629	1.0164465299999998	5.91226367	Unm	Unm	TTGGA	-1.0930005486217902	False	False	-1.3675586913840463	False	False	-1.0020605110327758	False	False	-0.991250715425014	False	False
cond1_cond2	Minion	NR_003286_RNA18SN5	556_561	NR_003286_RNA18SN5_558	558	0.15961845	0.59801319	1.5089305299999998	2.30106478	Unm	Unm	TGGAA	-0.9921077199825395	False	False	-1.0166750657485468	False	False	-0.9821272730644113	False	False	-1.7052711637439977	False	False
cond1_cond2	Minion	NR_003286_RNA18SN5	557_562	NR_003286_RNA18SN5_559	559	0.1935644	0.37994823	1.25758587	3.13879162	Unm	Unm	GGAAT	-0.9781545379978225	False	False	-1.0157234301710267	False	False	-1.130094186974645	False	False	-1.4785476580909127	False	False
cond1_cond2	Minion	NR_003286_RNA18SN5	558_563	NR_003286_RNA18SN5_560	560	0.30073486	0.55001294	1.3048673899999998	3.41874137	Unm	Unm	GAATG	-1.0740686592323168	False	False	-1.0459144604000352	False	False	-1.079147631763776	False	False	-1.3574266940575395	False	False
cond1_cond2	Minion	NR_003286_RNA18SN5	559_564	NR_003286_RNA18SN5_561	561	0.4013017	1.56503097	2.09217091	5.19072377	Unm	Unm	AATGA	-1.0264074763215985	False	False	-1.0169447170722292	False	False	-0.9859784544995385	False	False	-1.0031356901370292	False	False
cond1_cond2	Minion	NR_003286_RNA18SN5	560_565	NR_003286_RNA18SN5_562	562	0.0003699	0.32573604	1.08270642	4.87678908	Unm	Unm	ATGAG	-1.170206094874453	False	False	-0.9964129845119176	False	False	-1.0218766514734297	False	False	-0.9900625258692999	False	False
cond1_cond2	Minion	NR_003286_RNA18SN5	561_566	NR_003286_RNA18SN5_563	563	0.03247078	2.36999559	2.9853792999999995	9.11239659	Unm	Unm	TGAGT	-0.9850179762352445	False	False	-0.9960962636731574	False	False	-0.9809561204908711	False	False	-0.9726939151248084	False	False
cond1_cond2	Minion	NR_003286_RNA18SN5	562_567	NR_003286_RNA18SN5_564	564	0.02246304	0.06601354	0.39755931	8.66274148	Unm	Unm	GAGTC	-0.9835361413395616	False	False	-1.214130062049255	False	False	-2.3597444292665872	False	False	-1.0169968246539818	False	False
cond1_cond2	Minion	NR_003286_RNA18SN5	563_568	NR_003286_RNA18SN5_565	565	0.19124907	4.785620450000001	5.3518433000000005	11.229658670000001	Unm	Unm	AGTCC	-0.9903600176804275	False	False	-1.0086698839921056	False	False	-1.0638998757137432	False	False	-1.0708367019964384	False	False
cond1_cond2	Minion	NR_003286_RNA18SN5	564_569	NR_003286_RNA18SN5_566	566	0.10745602	1.11537586	2.27611664	14.74572528	Unm	Unm	GTCCA	-1.0472268605163608	False	False	-1.0358875897113171	False	False	-0.9918513470383072	False	False	-0.9926764723528778	False	False
cond1_cond2	Minion	NR_003286_RNA18SN5	565_570	NR_003286_RNA18SN5_567	567	0.40383301	2.89265323	3.77297162	18.24769929	Unm	Unm	TCCAC	-1.0595398269124674	False	False	-0.9894202428628539	False	False	-1.016945537635491	False	False	-1.0090121758429373	False	False
cond1_cond2	Minion	NR_003286_RNA18SN5	566_571	NR_003286_RNA18SN5_568	568	0.54319566	5.8860622	6.71677053	18.05764364	Unm	Unm	CCACT	-0.9978040226254936	False	False	-1.0030391364495628	False	False	-1.04687455642644	False	False	-0.9868802478194443	False	False
cond1_cond2	Minion	NR_003286_RNA18SN5	567_572	NR_003286_RNA18SN5_569	569	0.03841764	3.56798755	4.8948674400000005	20.18434607	Unm		CACTT	-1.0993532224260356	False	False	-0.9994406263530105	False	False	-1.2118317375036145	False	False	-0.9845561120885767	False	False
cond1_cond2	Minion	NR_003286_RNA18SN5	568_573	NR_003286_RNA18SN5_570	570	0.28100166	4.5955648	9.523923589999999	25.38068732	Unm		ACTTT	-0.9832014381412643	False	False	-1.0034462482885265	False	False	-1.0509720999802261	False	False	-0.9848967227042991	False	False
cond1_cond2	Minion	NR_003286_RNA18SN5	569_574	NR_003286_RNA18SN5_571	571	0.09884956	3.2420782900000003	8.07627124	26.253048999999997	psU	psU	CTTTA	-0.9671723164360172	False	False	-1.0192478534865095	False	False	-1.082073443805185	False	False	-1.0053706724439577	False	False
cond1_cond2	Minion	NR_003286_RNA18SN5	570_575	NR_003286_RNA18SN5_572	572	4.24789593	8.08899448	9.369666689999999	25.95382241	Unm		TTTAA	-1.2121469293055256	False	False	-1.058305407238351	False	False	-0.9632016618373322	False	False	-1.0002500300540278	False	False
cond1_cond2	Minion	NR_003286_RNA18SN5	571_576	NR_003286_RNA18SN5_573	573	0.26687772	6.7584238800000005	12.49030844	24.367213850000002	Unm		TTAAA	-1.031432020180685	False	False	-1.0025456674824664	False	False	-1.1994982474667524	False	False	-0.991546836061881	False	False
cond1_cond2	Minion	NR_003286_RNA18SN5	572_577	NR_003286_RNA18SN5_574	574	0.63394327	3.26876096	9.50160691	24.46555507	Unm		TAAAT	-1.0110891200385417	False	False	-1.0028083611072371	False	False	-1.0297779788568602	False	False	-0.994214679067813	False	False
cond1_cond2	Minion	NR_003286_RNA18SN5	573_578	NR_003286_RNA18SN5_575	575	0.7511958	3.0089562400000003	4.95965085	16.716371210000002	Am	Am	AAATC	-0.9876502742704595	False	False	-0.9924028500052937	False	False	-0.9647325236480135	False	False	-0.9821924137293893	False	False
cond1_cond2	Minion	NR_003286_RNA18SN5	574_579	NR_003286_RNA18SN5_576	576	0.9668765	3.3404195100000003	4.8792325299999995	10.71979232	Unm		AATCC	-1.0812466163209027	False	False	-1.0423548990971774	False	False	-1.0188878112867399	False	False	-1.0118847342445434	False	False
cond1_cond2	Minion	NR_003286_RNA18SN5	575_580	NR_003286_RNA18SN5_577	577	0.08299712	0.33981062	3.48324869	11.10610938	Unm		ATCCT	-0.9994325551561334	False	False	-0.9794598950136602	False	False	-1.0604258729673486	False	False	-1.0107774265332836	False	False
cond1_cond2	Minion	NR_003286_RNA18SN5	576_581	NR_003286_RNA18SN5_578	578	0.07067683	0.76184499	4.14607407	9.99165178	Unm	Unm	TCCTT	-0.9803917775996865	False	False	-1.2247836501707359	False	False	-0.9789884743647826	False	False	-1.0197798761962062	False	False
cond1_cond2	Minion	NR_003286_RNA18SN5	577_582	NR_003286_RNA18SN5_579	579	1.35468894	3.65507802	9.11137047	11.67010581	Unm	Unm	CCTTT	-1.0151449274830826	False	False	-1.0124090720271464	False	False	-1.1613891182150284	False	False	-1.0976598851024195	False	False
cond1_cond2	Minion	NR_003286_RNA18SN5	578_583	NR_003286_RNA18SN5_580	580	0.97966652	1.89449864	7.7604506	13.19259273	Unm	Unm	CTTTA	-1.0776181696770966	False	False	-1.0567484962586602	False	False	-0.9923204202828556	False	False	-1.1011468646448477	False	False
cond1_cond2	Minion	NR_003286_RNA18SN5	579_584	NR_003286_RNA18SN5_581	581	4.32295198	5.01887354	7.969665360000001	14.39684612	Unm	Unm	TTTAA	-1.2478702651689457	False	False	-1.0189240888154534	False	False	-1.2539264634319858	False	False	-0.9926954112689914	False	False
cond1_cond2	Minion	NR_003286_RNA18SN5	580_585	NR_003286_RNA18SN5_582	582	0.11763421	1.8622975400000001	7.696060540000001	12.097206630000002	Unm	Unm	TTAAC	-1.0131020525568935	False	False	-0.9881281385333673	False	False	-0.9766815205331513	False	False	-1.0018700516768824	False	False
cond1_cond2	Minion	NR_003286_RNA18SN5	581_586	NR_003286_RNA18SN5_583	583	0.49880215	1.96609838	9.205157470000001	12.99984225	Unm	Unm	TAACG	-1.03126007616053	False	False	-0.9843906385652202	False	False	-1.038278449994989	False	False	-1.0313891351425457	False	False
cond1_cond2	Minion	NR_003286_RNA18SN5	582_587	NR_003286_RNA18SN5_584	584	0.03234235	1.35543853	5.08859492	14.99510206	Unm	Unm	AACGA	-0.9784256941154105	False	False	-0.9763367942168942	False	False	-1.0314344863065423	False	False	-1.0506311445236887	False	False
cond1_cond2	Minion	NR_003286_RNA18SN5	583_588	NR_003286_RNA18SN5_585	585	2.76613055	2.79713426	4.61868206	15.17879881	Unm	Unm	ACGAG	-0.9576313465030483	False	False	-1.0726100378308179	False	False	-0.9933678759963798	False	False	-1.020800560647967	False	False
cond1_cond2	Minion	NR_003286_RNA18SN5	584_589	NR_003286_RNA18SN5_586	586	0.35058948	7.01413335	11.914829430000001	14.42126966	Unm	Unm	CGAGG	-1.0157190848954734	False	False	-1.154599150503469	False	False	-1.0382352699053627	False	False	-1.0123627672102007	False	False
cond1_cond2	Minion	NR_003286_RNA18SN5	585_590	NR_003286_RNA18SN5_587	587	0.93981382	2.04599429	7.61682073	14.59432644	Unm		GAGGA	-1.0026386925814499	False	False	-1.047280334650597	False	False	-1.057798244623703	False	False	-1.0042753403726812	False	False
cond1_cond2	Minion	NR_003286_RNA18SN5	586_591	NR_003286_RNA18SN5_588	588	1.16240936	1.2085692300000002	4.66935713	16.0208549	Unm		AGGAT	-0.9848500971800223	False	False	-1.0421990537246013	False	False	-1.0207565112131147	False	False	-0.9907549657316281	False	False
cond1_cond2	Minion	NR_003286_RNA18SN5	587_592	NR_003286_RNA18SN5_589	589	1.29169705	1.52849531	4.551519849999999	9.894051860000001	Am	Am	GGATC	-1.02245239278678	False	False	-0.9567252396222072	False	False	-1.0748123140570058	False	False	-1.0094723825167895	False	False
cond1_cond2	Minion	NR_003286_RNA18SN5	588_593	NR_003286_RNA18SN5_590	590	0.87868755	4.22366272	6.75617136	8.3928168	Unm		GATCC	-1.0048483589471866	False	False	-1.004261859024971	False	False	-1.0673734580960716	False	False	-1.0149431000781912	False	False
cond1_cond2	Minion	NR_003286_RNA18SN5	589_594	NR_003286_RNA18SN5_591	591	0.04211381	0.8873303100000001	3.1310851400000006	8.555301	Unm		ATCCA	-1.0198035725637182	False	False	-1.0457063164253442	False	False	-0.9914575300092932	False	False	-0.9976612848845049	False	False
cond1_cond2	Minion	NR_003286_RNA18SN5	590_595	NR_003286_RNA18SN5_592	592	0.03628842	0.54475923	4.591526480000001	10.14885439	Unm	Unm	TCCAT	-1.0746105926649423	False	False	-0.9961124443927659	False	False	-0.9633204228666843	False	False	-0.9970459112385729	False	False
cond1_cond2	Minion	NR_003286_RNA18SN5	591_596	NR_003286_RNA18SN5_593	593	0.03708181	1.37105343	5.79301329	7.9524820300000005	Unm	Unm	CCATT	-1.1202587454197148	False	False	-1.0090787791400306	False	False	-0.9992740361896806	False	False	-1.023702581290308	False	False
cond1_cond2	Minion	NR_003286_RNA18SN5	592_597	NR_003286_RNA18SN5_594	594	3.08888408	3.1220487	5.15831263	7.78622803	Unm	Unm	CATTG	-1.1472199312159828	False	False	-1.0310957908212222	False	False	-0.9700493891757024	False	False	-1.0299619952774592	False	False
cond1_cond2	Minion	NR_003286_RNA18SN5	593_598	NR_003286_RNA18SN5_595	595	1.25467355	2.02729036	6.5734929499999994	8.64074696	Unm	Unm	ATTGG	-1.077939016436114	False	False	-1.0964796373683587	False	False	-0.9807994007222394	False	False	-1.0405108834082322	False	False
cond1_cond2	Minion	NR_003286_RNA18SN5	594_599	NR_003286_RNA18SN5_596	596	0.70822015	0.72107631	6.16095089	7.8583162799999995	Unm	Unm	TTGGA	-0.9848543311429662	False	False	-1.0737728856586979	False	False	-0.9600069513491981	False	False	-0.9910566941567822	False	False
cond1_cond2	Minion	NR_003286_RNA18SN5	595_600	NR_003286_RNA18SN5_597	597	0.71201655	1.3992781600000002	6.92428894	9.51408663	Unm	Unm	TGGAG	-0.9896644932365554	False	False	-1.119165843012651	False	False	-1.0248507562117362	False	False	-1.0854702290750462	False	False
cond1_cond2	Minion	NR_003286_RNA18SN5	596_601	NR_003286_RNA18SN5_598	598	0.3843004	0.58862275	6.10727518	10.0586325	Unm		GGAGG	-0.9953431996354439	False	False	-0.9572212868236131	False	False	-1.0262846900634695	False	False	-0.9904071405519048	False	False
cond1_cond2	Minion	NR_003286_RNA18SN5	597_602	NR_003286_RNA18SN5_599	599	3.17781668	4.77781905	8.13017432	13.977772609999999	Unm		GAGGG	-1.18868214635037	False	False	-1.0275410088435009	False	False	-1.0378237162595376	False	False	-0.9916004076758599	False	False
cond1_cond2	Minion	NR_003286_RNA18SN5	598_603	NR_003286_RNA18SN5_600	600	0.92059905	2.5718362299999997	8.03916129	14.001981960000002	Gm	Gm	AGGGC	-0.9972434121101582	False	False	-0.9658161888439881	False	False	-1.1087768618089664	False	False	-0.986927377836956	False	False
cond1_cond2	Minion	NR_003286_RNA18SN5	599_604	NR_003286_RNA18SN5_601	601	1.33543927	4.64021642	11.001394190000001	20.71650773	Unm		GGGCA	-0.9700777094728122	False	False	-1.04316241242311	False	False	-0.9896774782061355	False	False	-1.0592719388577758	False	False
cond1_cond2	Minion	NR_003286_RNA18SN5	600_605	NR_003286_RNA18SN5_602	602	0.56976871	1.42348751	5.3877192	16.93567478	Unm		GGCAA	-0.9888176556212425	False	False	-0.978063763564619	False	False	-1.0540314132923974	False	False	-0.9721148931715025	False	False
cond1_cond2	Minion	NR_003286_RNA18SN5	601_606	NR_003286_RNA18SN5_603	603	1.69299333	7.30314852	9.938386640000001	15.389789019999998	Unm	Unm	GCAAG	-0.9833307201992717	False	False	-1.1935559592388179	False	False	-0.9951623996809575	False	False	-0.9836889246914826	False	False
cond1_cond2	Minion	NR_003286_RNA18SN5	602_607	NR_003286_RNA18SN5_604	604	0.01520004	0.9969861000000001	5.32874751	12.61781884	Unm	Unm	CAAGT	-1.100171358693552	False	False	-1.019397970930149	False	False	-1.0439508091233172	False	False	-0.9852098933093494	False	False
cond1_cond2	Minion	NR_003286_RNA18SN5	603_608	NR_003286_RNA18SN5_605	605	0.7148301	1.02595047	5.148956650000001	12.55815423	Unm	Unm	AAGTC	-0.9987607169685784	False	False	-1.0260709249884477	False	False	-0.9691514557345732	False	False	-0.9751471362564648	False	False
cond1_cond2	Minion	NR_003286_RNA18SN5	604_609	NR_003286_RNA18SN5_606	606	1.35416927	1.8682462400000002	5.43252403	8.68467904	Unm		AGTCT	-1.0151449274830828	False	False	-0.9765445709729373	False	False	-1.0086643697372124	False	False	-1.0217541892277509	False	False
cond1_cond2	Minion	NR_003286_RNA18SN5	605_610	NR_003286_RNA18SN5_607	607	1.06064354	1.3638229	5.26269545	9.64462194	Unm		GTCTG	-0.9687491980432779	False	False	-0.9800270031107777	False	False	-1.0282423641045262	False	False	-1.177696857585907	False	False
cond1_cond2	Minion	NR_003286_RNA18SN5	606_611	NR_003286_RNA18SN5_608	608	1.77360411	3.42967333	5.94526303	9.443966459999999	psU	psU	TCTGG	-1.146832392325607	False	False	-1.004119330975628	False	False	-1.0194077070270773	False	False	-0.9949278910376744	False	False
cond1_cond2	Minion	NR_003286_RNA18SN5	607_612	NR_003286_RNA18SN5_609	609	0.05626907	1.9569290000000001	5.13372228	8.28754911	Unm		CTGGT	-1.0300917054483827	False	False	-0.9904548500753038	False	False	-0.9938789362403941	False	False	-0.9931681596305559	False	False
cond1_cond2	Minion	NR_003286_RNA18SN5	608_613	NR_003286_RNA18SN5_610	610	0.04450782	0.8252949900000001	3.02912311	7.016670750000001	Unm		TGGTG	-0.975003101825197	False	False	-0.9453737355140832	False	False	-0.9839472740742558	False	False	-1.002339641234545	False	False
cond1_cond2	Minion	NR_003286_RNA18SN5	609_614	NR_003286_RNA18SN5_611	611	0.29803781	0.71182889	0.96697193	4.12542552	Unm	Unm	GGTGC	-1.003936575853514	False	False	-1.104173541113442	False	False	-0.9970002715714967	False	False	-0.9752502923817674	False	False
cond1_cond2	Minion	NR_003286_RNA18SN5	610_615	NR_003286_RNA18SN5_612	612	0.07591713	0.09294454	0.8718904199999999	5.91906378	Unm	Unm	GTGCC	-1.0442710130891757	False	False	-1.0294410708770285	False	False	-0.9553481834814184	False	False	-0.9935878317605354	False	False
cond1_cond2	Minion	NR_003286_RNA18SN5	611_616	NR_003286_RNA18SN5_613	613	0.07844902	0.5384281000000001	1.3961105200000001	8.459669510000001	Unm	Unm	TGCCA	-1.0428084012626457	False	False	-0.9874796478956374	False	False	-0.9985950511075681	False	False	-0.9838833609032187	False	False
cond1_cond2	Minion	NR_003286_RNA18SN5	612_617	NR_003286_RNA18SN5_614	614	0.35795123	3.75056726	4.0835037000000005	14.404135389999999	Unm	Unm	GCCAG	-0.9816378253887255	False	False	-1.1155512048346472	False	False	-1.0234955208214516	False	False	-1.0007491037145924	False	False
cond1_cond2	Minion	NR_003286_RNA18SN5	613_618	NR_003286_RNA18SN5_615	615	0.12577625	3.36590072	3.93947075	16.57089941	Unm	Unm	CCAGC	-1.0546452688744088	False	False	-1.0472016842764638	False	False	-0.9848576327448552	False	False	-1.0068148684473008	False	False
cond1_cond2	Minion	NR_003286_RNA18SN5	614_619	NR_003286_RNA18SN5_616	616	0.05279404	6.656294770000001	8.0995964	20.10351629	Unm	Unm	CAGCA	-0.9796441659534206	False	False	-0.9816985531009678	False	False	-1.0414998939162883	False	False	-0.9866384150801044	False	False
cond1_cond2	Minion	NR_003286_RNA18SN5	615_620	NR_003286_RNA18SN5_617	617	0.08437574	2.25970856	3.50850028	17.76029116	Unm	Unm	AGCAG	-1.0067624049222774	False	False	-1.0091694392728656	False	False	-0.9790113363009209	False	False	-1.0056110610560105	False	False
cond1_cond2	Minion	NR_003286_RNA18SN5	616_621	NR_003286_RNA18SN5_618	618	0.87519841	4.07104498	4.96859107	16.539977190000002	Unm		GCAGC	-1.0115708634208385	False	False	-1.0677199543881057	False	False	-0.9755212608342306	False	False	-1.0053539386235413	False	False
cond1_cond2	Minion	NR_003286_RNA18SN5	617_622	NR_003286_RNA18SN5_619	619	0.19502302	1.40734213	3.1587029500000003	10.43485802	Unm		CAGCC	-0.9558543323276147	False	False	-1.093042227496228	False	False	-0.967543474388264	False	False	-0.9695796197486469	False	False
cond1_cond2	Minion	NR_003286_RNA18SN5	618_623	NR_003286_RNA18SN5_620	620	0.56535329	2.1455867499999997	7.064756549999999	12.646519810000001	Cm	Cm	AGCCG	-1.002010694943195	False	False	-1.028812597724558	False	False	-0.9960023499079096	False	False	-0.9896544123235598	False	False
cond1_cond2	Minion	NR_003286_RNA18SN5	619_624	NR_003286_RNA18SN5_621	621	0.22643338	0.5511756	5.110086170000001	9.63620528	Unm		GCCGC	-1.0666862111879534	False	False	-1.0464671068881677	False	False	-1.0279600011897612	False	False	-1.1854956518638435	False	False
cond1_cond2	Minion	NR_003286_RNA18SN5	620_625	NR_003286_RNA18SN5_622	622	3.62251499	4.47137035	5.45477234	8.841214449999999	Unm		CCGCG	-1.2057281747668993	False	False	-0.9941822147881225	False	False	-0.9765365668789148	False	False	-0.9703953978865991	False	False
cond1_cond2	Minion	NR_003286_RNA18SN5	621_626	NR_003286_RNA18SN5_623	623	0.17601927	1.0607304499999999	6.8381443	9.78998318	Unm	Unm	CGCGG	-0.9955656366684129	False	False	-1.0380899025748507	False	False	-0.9955203818800206	False	False	-0.9952615048731002	False	False
cond1_cond2	Minion	NR_003286_RNA18SN5	622_627	NR_003286_RNA18SN5_624	624	0.01559605	0.6123513	7.267957630000001	11.2943901	Unm		GCGGT	-1.087790210603955	False	False	-1.1125269559873587	False	False	-0.9937576093430108	False	False	-0.9797894615308405	False	False
cond1_cond2	Minion	NR_003286_RNA18SN5	623_628	NR_003286_RNA18SN5_625	625	1.91286943	3.09435548	4.92358629	8.3678675	Unm		CGGTA	-0.9945624932764796	False	False	-1.0647861973565156	False	False	-1.110558373433024	False	False	-0.9788929505574723	False	False
cond1_cond2	Minion	NR_003286_RNA18SN5	624_629	NR_003286_RNA18SN5_626	626	0.94420264	2.0555825199999997	5.4043074099999995	8.474881530000001	Um	Um	GGTAA	-1.0060952232445692	False	False	-1.048242493520106	False	False	-1.0095756582594384	False	False	-0.971180668916975	False	False
cond1_cond2	Minion	NR_003286_RNA18SN5	625_630	NR_003286_RNA18SN5_627	627	0.69341285	1.54484775	5.48164832	8.588220790000001	Unm		GTAAT	-1.000853230783889	False	False	-1.0047111538688438	False	False	-0.9861869822861127	False	False	-1.0662220826341389	False	False
cond1_cond2	Minion	NR_003286_RNA18SN5	626_631	NR_003286_RNA18SN5_628	628	0.72684656	1.16774448	3.3960165800000004	7.31913399	Unm		TAATT	-1.031951124500928	False	False	-0.9731055146651493	False	False	-1.0269984243352472	False	False	-0.9685614754850512	False	False
cond1_cond2	Minion	NR_003286_RNA18SN5	627_632	NR_003286_RNA18SN5_629	629	0.35288194	0.72569056	2.4130828299999996	5.3316462399999995	Unm	Unm	AATTC	-0.9683832701398429	False	False	-1.0511289485794428	False	False	-0.9915522006161501	False	False	-1.036626389986795	False	False
cond1_cond2	Minion	NR_003286_RNA18SN5	628_633	NR_003286_RNA18SN5_630	630	0.23777467	1.82526868	3.1524509099999998	4.19130765	Unm	Unm	ATTCC	-1.0314209575101347	False	False	-1.0011566827964453	False	False	-0.9660543047862722	False	False	-0.9656216539643332	False	False
cond1_cond2	Minion	NR_003286_RNA18SN5	629_634	NR_003286_RNA18SN5_631	631	0.02935819	0.06809477	2.2217891400000003	4.609548370000001	Unm	Unm	TTCCA	-1.0959142958607788	False	False	-1.2025640341010706	False	False	-1.0259428975801645	False	False	-1.0602021716392565	False	False
cond1_cond2	Minion	NR_003286_RNA18SN5	630_635	NR_003286_RNA18SN5_632	632	0.21809554	0.40450916	3.0276544100000002	6.01901468	Unm	Unm	TCCAG	-0.9514739216486644	False	False	-0.9904263726520621	False	False	-0.9814002933843922	False	False	-1.0583583259617995	False	False
cond1_cond2	Minion	NR_003286_RNA18SN5	631_636	NR_003286_RNA18SN5_633	633	1.34494222	1.5859851999999999	3.52716097	5.65436281	Unm	Unm	CCAGC	-0.9934554607898989	False	False	-1.0306267042758273	False	False	-0.9853810835607983	False	False	-1.0933474249709507	False	False
cond1_cond2	Minion	NR_003286_RNA18SN5	632_637	NR_003286_RNA18SN5_634	634	1.01107017	2.13515687	4.65742089	5.8850406500000005	Unm	Unm	CAGCT	-0.9916266140356859	False	False	-1.0409350603684229	False	False	-1.0129440284688536	False	False	-0.9695388980826138	False	False
cond1_cond2	Minion	NR_003286_RNA18SN5	633_638	NR_003286_RNA18SN5_635	635	0.68265187	1.46061681	4.28760133	6.85281999	Unm	Unm	AGCTC	-1.0957594985538874	False	False	-1.107023476898107	False	False	-1.0458105470545587	False	False	-0.9707461282503894	False	False
cond1_cond2	Minion	NR_003286_RNA18SN5	634_639	NR_003286_RNA18SN5_636	636	0.27657439	0.29877261	2.21720295	5.8868259	Unm	Unm	GCTCC	-0.9803171705567509	False	False	-1.2626535058400117	False	False	-1.0208646040845246	False	False	-0.9730726707779315	False	False
cond1_cond2	Minion	NR_003286_RNA18SN5	635_640	NR_003286_RNA18SN5_637	637	0.19439774	1.3722885	2.57354312	5.988394400000001	Unm	Unm	CTCCA	-0.9678597151343468	False	False	-1.0108385898221468	False	False	-1.123873565812722	False	False	-0.9851652780511223	False	False
cond1_cond2	Minion	NR_003286_RNA18SN5	636_641	NR_003286_RNA18SN5_638	638	0.03031056	0.61999111	2.55529633	6.08162716	Unm	Unm	TCCAA	-0.9901061641011838	False	False	-1.1528337388268546	False	False	-1.0388576375377714	False	False	-1.0668601521447654	False	False
cond1_cond2	Minion	NR_003286_RNA18SN5	637_642	NR_003286_RNA18SN5_639	639	0.2117178	2.23672537	4.03941529	8.65464622	Unm	Unm	CCAAT	-1.2235163179913044	False	False	-1.0098437526698703	False	False	-0.974230440076161	False	False	-1.0323615372790882	False	False
cond1_cond2	Minion	NR_003286_RNA18SN5	638_643	NR_003286_RNA18SN5_640	640	1.25261529	1.55384957	4.35110532	10.581814529999999	Unm	Unm	CAATA	-1.0824307462645586	False	False	-1.0026832821910285	False	False	-0.9983378060955213	False	False	-1.042695699196143	False	False
cond1_cond2	Minion	NR_003286_RNA18SN5	639_644	NR_003286_RNA18SN5_641	641	0.32536633	2.87179167	6.85034841	10.717680459999999	Unm		AATAG	-0.997571141051837	False	False	-0.9877095398183423	False	False	-1.0135855251753496	False	False	-1.015177583616092	False	False
cond1_cond2	Minion	NR_003286_RNA18SN5	640_645	NR_003286_RNA18SN5_642	642	2.22986106	3.29945681	6.81923156	11.38279382	Unm		ATAGC	-0.9790055479892608	False	False	-0.9856927838507534	False	False	-0.9897719320142848	False	False	-1.0968652236146794	False	False
cond1_cond2	Minion	NR_003286_RNA18SN5	641_646	NR_003286_RNA18SN5_643	643	0.28436259	0.7558570400000001	5.81801789	11.550097950000001	Gm	Gm	TAGCG	-1.0202064266134045	False	False	-1.0806700384122452	False	False	-0.9876630210567017	False	False	-0.973291104268359	False	False
cond1_cond2	Minion	NR_003286_RNA18SN5	642_647	NR_003286_RNA18SN5_644	644	1.65743054	2.90183873	6.866269259999999	9.68227827	Unm		AGCGT	-0.9923485805755885	False	False	-0.9947983175289672	False	False	-1.0052903037894434	False	False	-1.235771312374672	False	False
cond1_cond2	Minion	NR_003286_RNA18SN5	643_648	NR_003286_RNA18SN5_645	645	0.84950292	1.7211537000000001	4.353014170000001	7.128449990000001	Unm		GCGTA	-1.0680242506881719	False	False	-0.9885006584107003	False	False	-0.9982627607669402	False	False	-1.0153154841721725	False	False
cond1_cond2	Minion	NR_003286_RNA18SN5	644_649	NR_003286_RNA18SN5_646	646	0.60070396	1.00397199	4.744919189999999	9.27510557	Unm		CGTAT	-0.9898744729162028	False	False	-0.9973817591181847	False	False	-1.0023484074697044	False	False	-1.0551530112452128	False	False
cond1_cond2	Minion	NR_003286_RNA18SN5	645_650	NR_003286_RNA18SN5_647	647	0.08936338	0.74562853	3.70180395	13.379916569999999	Unm		GTATA	-1.0090274215540413	False	False	-0.9731115116535642	False	False	-0.9964636064407587	False	False	-1.01189733029971	False	False
cond1_cond2	Minion	NR_003286_RNA18SN5	646_651	NR_003286_RNA18SN5_648	648	1.14465036	2.90251262	4.198987150000001	12.08341012	psU	psU	TATAT	-0.9771306047051882	False	False	-0.9987484367743061	False	False	-1.0674088246437814	False	False	-1.008273807321585	False	False
cond1_cond2	Minion	NR_003286_RNA18SN5	647_652	NR_003286_RNA18SN5_649	649	0.36131818	7.0066497299999995	9.30076641	12.27345262	Unm		ATATT	-0.9931756100021355	False	False	-1.1470364171387382	False	False	-0.976361185979796	False	False	-0.9711925996273957	False	False
cond1_cond2	Minion	NR_003286_RNA18SN5	648_653	NR_003286_RNA18SN5_650	650	0.24508901	0.42464725000000003	3.2597247300000003	14.74761894	psU	psU	TATTA	-1.0163743418997775	False	False	-1.0399779882110578	False	False	-0.9988291194254797	False	False	-0.9937186150566069	False	False
cond1_cond2	Minion	NR_003286_RNA18SN5	649_654	NR_003286_RNA18SN5_651	651	0.81501393	1.19401449	2.92456272	15.78978359	Unm		ATTAA	-1.0317106296577614	False	False	-1.0080151161200903	False	False	-1.0245566280610616	False	False	-1.0281523350200943	False	False
cond1_cond2	Minion	NR_003286_RNA18SN5	650_655	NR_003286_RNA18SN5_652	652	0.51409501	3.21979485	5.1530254399999995	11.47250124	Unm		TTAAA	-1.0095303643712799	False	False	-1.0147006162702854	False	False	-0.9732036063371421	False	False	-1.1311236581197508	False	False
cond1_cond2	Minion	NR_003286_RNA18SN5	651_656	NR_003286_RNA18SN5_653	653	0.61004603	3.94467727	5.543241780000001	11.87163541	Unm	Unm	TAAAG	-1.0179109791338448	False	False	-1.1074955220759644	False	False	-1.0301262748109854	False	False	-0.9733473523973256	False	False
cond1_cond2	Minion	NR_003286_RNA18SN5	652_657	NR_003286_RNA18SN5_654	654	0.26308162	2.68936738	3.97968399	12.10820985	Unm	Unm	AAAGT	-0.9854930816124365	False	False	-0.9985891642821862	False	False	-1.0141943542990968	False	False	-1.0036209232718911	False	False
cond1_cond2	Minion	NR_003286_RNA18SN5	653_658	NR_003286_RNA18SN5_655	655	0.00637395	0.82378142	2.09824248	9.268656409999998	Unm	Unm	AAGTT	-0.9690285984977457	False	False	-0.9596799877059791	False	False	-0.9733366724187918	False	False	-1.0546630913523949	False	False
cond1_cond2	Minion	NR_003286_RNA18SN5	654_659	NR_003286_RNA18SN5_656	656	0.15980162	1.43058893	2.1230549	8.33611563	Unm	Unm	AGTTG	-1.0125916561432666	False	False	-0.9708304994474115	False	False	-0.9804234092360847	False	False	-1.0060333393653083	False	False
cond1_cond2	Minion	NR_003286_RNA18SN5	655_660	NR_003286_RNA18SN5_657	657	0.24153179	0.38024141	0.9041222699999999	8.265841380000001	Unm	Unm	GTTGC	-1.061011595978338	False	False	-1.0163880924421091	False	False	-0.9696039616303771	False	False	-1.002331977446553	False	False
cond1_cond2	Minion	NR_003286_RNA18SN5	656_661	NR_003286_RNA18SN5_658	658	0.18147861	3.01213649	5.87099473	11.736820560000002	Unm	Unm	TTGCT	-0.9990857451813261	False	False	-0.9924205073865705	False	False	-1.0117792613580037	False	False	-0.986368207752682	False	False
cond1_cond2	Minion	NR_003286_RNA18SN5	657_662	NR_003286_RNA18SN5_659	659	0.17622668	2.61909313	5.36829998	11.669700950000001	Unm	Unm	TGCTG	-0.9926429462043146	False	False	-1.062794589490741	False	False	-1.061406446681197	False	False	-1.0995257785934576	False	False
cond1_cond2	Minion	NR_003286_RNA18SN5	658_663	NR_003286_RNA18SN5_660	660	2.28129815	4.2947606	4.97869678	11.84139506	Unm	Unm	GCTGC	-1.0190437095785163	False	False	-1.0226027708558338	False	False	-1.0241432191122193	False	False	-1.1007574270622276	False	False
cond1_cond2	Minion	NR_003286_RNA18SN5	659_664	NR_003286_RNA18SN5_661	661	0.0448983	1.36346932	5.40493795	13.221402300000001	Unm	Unm	CTGCA	-0.9651881353803529	False	False	-0.9791291808141178	False	False	-1.0079349783713323	False	False	-1.0539090027263156	False	False
cond1_cond2	Minion	NR_003286_RNA18SN5	660_665	NR_003286_RNA18SN5_662	662	0.28133259	0.55193552	4.75887195	15.471717739999999	Unm	Unm	TGCAG	-0.9821957542808508	False	False	-1.060032844698665	False	False	-1.0048107835000453	False	False	-0.9793929206117452	False	False
cond1_cond2	Minion	NR_003286_RNA18SN5	661_666	NR_003286_RNA18SN5_663	663	1.30261121	4.39214373	6.28392251	17.95224678	Unm	Unm	GCAGT	-0.995666033222346	False	False	-0.9890099279254525	False	False	-1.0019705588555472	False	False	-0.9835010621795641	False	False
cond1_cond2	Minion	NR_003286_RNA18SN5	662_667	NR_003286_RNA18SN5_664	664	0.57812877	4.86940857	8.09524039	23.351027610000003	Unm	Unm	CAGTT	-0.9913902866035285	False	False	-0.9711140182691373	False	False	-1.042966563575767	False	False	-0.9897679562806697	False	False
cond1_cond2	Minion	NR_003286_RNA18SN5	663_668	NR_003286_RNA18SN5_665	665	0.98741912	6.77528964	10.190587919999999	23.98486096	Unm		AGTTA	-1.0164193736171936	False	False	-1.0137727397238834	False	False	-1.10804575941375	False	False	-0.9996903719670142	False	False
cond1_cond2	Minion	NR_003286_RNA18SN5	664_669	NR_003286_RNA18SN5_666	666	0.6544689	6.76225015	11.81903689	23.431796889999998	Unm		GTTAA	-0.9425373369303893	False	False	-1.006316349974265	False	False	-1.0206463613708396	False	False	-0.9870765068770482	False	False
cond1_cond2	Minion	NR_003286_RNA18SN5	665_670	NR_003286_RNA18SN5_667	667	0.8800894	1.18576887	7.52748033	21.120239480000002	Am	Am	TTAAA	-1.0062334733457858	False	False	-0.9841743956486996	False	False	-1.0512536193399735	False	False	-1.025624261418813	False	False
cond1_cond2	Minion	NR_003286_RNA18SN5	666_671	NR_003286_RNA18SN5_668	668	2.61114945	3.8390796600000003	8.91082215	18.64576494	Unm		TAAAA	-1.023507990627701	False	False	-0.9830319151407183	False	False	-0.9837746535034488	False	False	-0.997453073927694	False	False
cond1_cond2	Minion	NR_003286_RNA18SN5	667_672	NR_003286_RNA18SN5_669	669	2.08867399	2.5578511600000002	7.793504160000001	12.955324650000001	Unm		AAAAA	-0.9856102567034476	False	False	-0.9792055570269108	False	False	-0.9712036637658009	False	False	-1.0365477828826626	False	False
cond1_cond2	Minion	NR_003286_RNA18SN5	668_673	NR_003286_RNA18SN5_670	670	1.4485102	4.3008151	9.33943011	12.0232451	Unm	Unm	AAAAG	-0.9678654091644173	False	False	-1.0154173258129953	False	False	-0.9615746502866263	False	False	-1.0249115012727434	False	False
cond1_cond2	Minion	NR_003286_RNA18SN5	669_674	NR_003286_RNA18SN5_671	671	0.29590395	1.0718098600000001	4.8467196900000005	10.37106297	Unm	Unm	AAAGC	-0.9903205633215597	False	False	-0.9884647427167412	False	False	-1.068859573979537	False	False	-1.0457765200473426	False	False
cond1_cond2	Minion	NR_003286_RNA18SN5	670_675	NR_003286_RNA18SN5_672	672	0.04288762	0.25368932	3.0444054100000004	10.318332139999999	Unm	Unm	AAGCT	-0.9893755622031046	False	False	-0.9811915514665929	False	False	-1.026122111177567	False	False	-1.0977033801835905	False	False
cond1_cond2	Minion	NR_003286_RNA18SN5	671_676	NR_003286_RNA18SN5_673	673	0.19483802	2.18689753	3.71784961	8.47886375	Unm	Unm	AGCTC	-0.9594106372003649	False	False	-1.0431991698177767	False	False	-1.016304956764349	False	False	-0.9747946631025656	False	False
cond1_cond2	Minion	NR_003286_RNA18SN5	672_677	NR_003286_RNA18SN5_674	674	0.85146392	2.50512033	3.63877334	8.77229563	Unm	Unm	GCTCG	-1.0529627071812455	False	False	-1.0631509348833825	False	False	-1.0253940772486165	False	False	-1.0177898121747502	False	False
cond1_cond2	Minion	NR_003286_RNA18SN5	673_678	NR_003286_RNA18SN5_675	675	0.34069659	2.46134671	4.22155286	10.40052383	Unm	Unm	CTCGT	-1.0816438544796512	False	False	-0.9957797482219053	False	False	-1.0233954166096182	False	False	-0.979861111471938	False	False
cond1_cond2	Minion	NR_003286_RNA18SN5	674_679	NR_003286_RNA18SN5_676	676	0.55523078	1.36524174	5.4720812	13.35984758	Unm	Unm	TCGTA	-1.043447694667507	False	False	-0.9836297696343183	False	False	-0.9901320159872012	False	False	-1.007705192580662	False	False
cond1_cond2	Minion	NR_003286_RNA18SN5	675_680	NR_003286_RNA18SN5_677	677	0.15867343	1.88191752	5.6423766	11.941108240000002	Unm	Unm	CGTAG	-0.9907746213648869	False	False	-1.0032188141921299	False	False	-0.9981648810116036	False	False	-1.0940243399844565	False	False
cond1_cond2	Minion	NR_003286_RNA18SN5	676_681	NR_003286_RNA18SN5_678	678	2.75600552	5.14622128	7.7973551400000005	13.715343200000003	Unm		GTAGT	-0.9685021991067139	False	False	-1.1226390733543286	False	False	-0.9740246448640291	False	False	-1.0473655343099597	False	False
cond1_cond2	Minion	NR_003286_RNA18SN5	677_682	NR_003286_RNA18SN5_679	679	0.10852619	1.08638099	6.0586525	16.931603159999998	Unm		TAGTT	-1.0129145601674996	False	False	-1.0207920733351326	False	False	-0.9743752500703755	False	False	-0.9699016099284931	False	False
cond1_cond2	Minion	NR_003286_RNA18SN5	678_683	NR_003286_RNA18SN5_680	680	1.82870346	4.23558167	7.65911938	17.78105574	psU	psU	AGTTG	-1.001942884204221	False	False	-1.015021083617237	False	False	-1.0476546041967751	False	False	-0.9921006401916783	False	False
cond1_cond2	Minion	NR_003286_RNA18SN5	679_684	NR_003286_RNA18SN5_681	681	0.2288891	4.5815017	7.12843853	15.10232194	Unm		GTTGG	-1.0088232397489088	False	False	-1.020680055216041	False	False	-1.051120756666077	False	False	-1.010160157549146	False	False
cond1_cond2	Minion	NR_003286_RNA18SN5	680_685	NR_003286_RNA18SN5_682	682	0.3301169	2.7313701	7.070940600000001	17.477509420000004	Gm	Gm	TTGGA	-0.9605869643212976	False	False	-0.9519351224718859	False	False	-1.0000204438943876	False	False	-1.0813402052576015	False	False
cond1_cond2	Minion	NR_003286_RNA18SN5	681_686	NR_003286_RNA18SN5_683	683	0.27959028	2.46748748	5.273279390000001	16.002218120000002	Unm		TGGAT	-0.9811731496764077	False	False	-1.0058899246386623	False	False	-1.0120663686456903	False	False	-0.9881163125546915	False	False
cond1_cond2	Minion	NR_003286_RNA18SN5	682_687	NR_003286_RNA18SN5_684	684	2.00238766	3.46156847	4.8155488900000005	12.06861979	Unm		GGATC	-1.0511462794122142	False	False	-0.9681319070393506	False	False	-1.2821882389278665	False	False	-1.0317085551501513	False	False
cond1_cond2	Minion	NR_003286_RNA18SN5	683_688	NR_003286_RNA18SN5_685	685	0.24439825	2.76029037	5.928035960000001	12.206394119999999	psU	psU	GATCT	-1.0221762528120728	False	False	-1.0669262711196406	False	False	-0.9996774863614263	False	False	-1.0026854257316102	False	False
cond1_cond2	Minion	NR_003286_RNA18SN5	684_689	NR_003286_RNA18SN5_686	686	0.49987499	0.64790337	3.4270665800000004	12.000479080000002	Unm		ATCTT	-1.0243340505181293	False	False	-1.105259622016402	False	False	-0.9605685819954377	False	False	-1.0753568321136435	False	False
cond1_cond2	Minion	NR_003286_RNA18SN5	685_690	NR_003286_RNA18SN5_687	687	0.38589266	2.8691444299999995	3.95012963	12.80792652	ND	ND	TCTTG	-0.996720016740827	False	False	-0.979897737874853	False	False	-0.9684406693036939	False	False	-1.0981441310946214	False	False
cond1_cond2	Minion	NR_003286_RNA18SN5	686_691	NR_003286_RNA18SN5_688	688	0.14648464	2.26157244	4.61332322	15.353241050000001	Unm		CTTGG	-1.011782160506198	False	False	-1.0111927801691618	False	False	-0.9786670742770873	False	False	-0.986209751871473	False	False
cond1_cond2	Minion	NR_003286_RNA18SN5	687_692	NR_003286_RNA18SN5_689	689	0.19022732	4.26901591	6.81886788	18.854546130000003	Unm		TTGGG	-1.0984046341135474	False	False	-1.0683813532868742	False	False	-0.9812827559857811	False	False	-1.0183336378041445	False	False
cond1_cond2	Minion	NR_003286_RNA18SN5	688_693	NR_003286_RNA18SN5_690	690	1.27575581	5.3056049000000005	6.941712	17.745363140000002	Unm	Unm	TGGGA	-1.0578719537324832	False	False	-0.9657829148928363	False	False	-1.008343907576335	False	False	-1.0223522170852128	False	False
cond1_cond2	Minion	NR_003286_RNA18SN5	689_694	NR_003286_RNA18SN5_691	691	0.74171886	4.14920845	6.54400214	18.688200130000002	Unm	Unm	GGGAG	-1.0515661800762073	False	False	-0.9741628925388138	False	False	-1.0002220816710161	False	False	-1.033582917629471	False	False
cond1_cond2	Minion	NR_003286_RNA18SN5	690_695	NR_003286_RNA18SN5_692	692	0.55767628	1.75996144	4.38961086	17.147642540000003	Unm	Unm	GGAGC	-1.0389411865392781	False	False	-1.0351456219453945	False	False	-0.9897483469686399	False	False	-1.059513626024999	False	False
cond1_cond2	Minion	NR_003286_RNA18SN5	691_696	NR_003286_RNA18SN5_693	693	0.37113428	3.20440943	5.569715840000001	14.600125600000002	Unm	Unm	GAGCG	-1.0283819439080537	False	False	-1.006365555633066	False	False	-1.0405852332289414	False	False	-1.0030302397531905	False	False
cond1_cond2	Minion	NR_003286_RNA18SN5	692_697	NR_003286_RNA18SN5_694	694	0.24104047	2.72845832	4.68319549	11.119842199999999	Unm	Unm	AGCGG	-1.0490800846036108	False	False	-0.9511833141501211	False	False	-1.0156971597996642	False	False	-1.0210370873889425	False	False
cond1_cond2	Minion	NR_003286_RNA18SN5	693_698	NR_003286_RNA18SN5_695	695	0.8248708	2.7580879599999997	3.84358737	9.80527266	Unm	Unm	GCGGG	-0.9850609853574188	False	False	-1.0442700073185986	False	False	-1.020127279632429	False	False	-1.0931045314374592	False	False
cond1_cond2	Minion	NR_003286_RNA18SN5	694_699	NR_003286_RNA18SN5_696	696	0.20105581	0.66892505	2.4135333999999995	7.11188936	Unm	Unm	CGGGC	-0.9904347626467638	False	False	-0.9482549231077375	False	False	-0.9922784055389752	False	False	-0.9994458000851711	False	False
cond1_cond2	Minion	NR_003286_RNA18SN5	695_700	NR_003286_RNA18SN5_697	697	0.27226885	0.4453919	1.9176980000000001	4.72252681	Unm	Unm	GGGCG	-1.0436962880911356	False	False	-1.0127509565561306	False	False	-1.084407296709408	False	False	-1.043227169879233	False	False
cond1_cond2	Minion	NR_003286_RNA18SN5	696_701	NR_003286_RNA18SN5_698	698	0.40642823	0.51102613	1.7887598900000001	4.1294256	Unm	Unm	GGCGG	-1.0850200612653056	False	False	-1.0679186917341845	False	False	-0.9993267047079477	False	False	-0.9746656828076565	False	False
cond1_cond2	Minion	NR_003286_RNA18SN5	697_702	NR_003286_RNA18SN5_699	699	0.03995126	0.33909577	1.7903084699999998	4.960223689999999	Unm	Unm	GCGGG	-1.0804028587508898	False	False	-0.9773528299859333	False	False	-0.9978596145329828	False	False	-0.97326483856029	False	False
cond1_cond2	Minion	NR_003286_RNA18SN5	698_703	NR_003286_RNA18SN5_700	700	0.76445784	2.16498675	3.0095224299999996	5.659954319999999	Unm	Unm	CGGGC	-1.0056694316736674	False	False	-0.9966801621911255	False	False	-0.9723444775846305	False	False	-1.0853922016634359	False	False
cond1_cond2	Minion	NR_003286_RNA18SN5	699_704	NR_003286_RNA18SN5_701	701	0.00805778	1.49972314	2.7458834800000003	5.75004369	Unm	Unm	GGGCG	-0.9797438713461035	False	False	-1.009417238351631	False	False	-0.9956100054131998	False	False	-1.1181005484906645	False	False
cond1_cond2	Minion	NR_003286_RNA18SN5	700_705	NR_003286_RNA18SN5_702	702	0.39009841	1.14512253	2.4426362	6.28114641	Unm	Unm	GGCGG	-0.9650236952737442	False	False	-0.9792429251231012	False	False	-0.975007835171653	False	False	-1.0063168532752134	False	False
cond1_cond2	Minion	NR_003286_RNA18SN5	701_706	NR_003286_RNA18SN5_703	703	0.05165283	0.6011155	2.10798042	8.26901101	Unm	Unm	GCGGT	-0.9998706208113255	False	False	-1.0581038449269347	False	False	-0.9678256426683234	False	False	-0.9952967261884759	False	False
cond1_cond2	Minion	NR_003286_RNA18SN5	702_707	NR_003286_RNA18SN5_704	704	0.47334522	0.8701984899999999	2.43979122	8.93792333	Unm	Unm	CGGTC	-0.9775150728890398	False	False	-1.0516786597290733	False	False	-0.9689441346461528	False	False	-0.9859759102343378	False	False
cond1_cond2	Minion	NR_003286_RNA18SN5	703_708	NR_003286_RNA18SN5_705	705	0.63536351	4.15285135	5.28160822	9.71213579	Unm	Unm	GGTCC	-1.029692686724024	False	False	-0.9729228863886108	False	False	-0.977038660583583	False	False	-1.1666125158184761	False	False
cond1_cond2	Minion	NR_003286_RNA18SN5	704_709	NR_003286_RNA18SN5_706	706	0.49247798	2.16863546	3.7110369100000002	9.880133360000002	Unm	Unm	GTCCG	-1.0764916673176663	False	False	-0.9736581365317466	False	False	-0.9930932984928248	False	False	-1.0386595099527618	False	False
cond1_cond2	Minion	NR_003286_RNA18SN5	705_710	NR_003286_RNA18SN5_707	707	0.11128084	1.91933499	3.4418272400000003	9.339420200000001	Unm	Unm	TCCGC	-0.9735774527068255	False	False	-1.182093537993824	False	False	-1.0050515138625062	False	False	-0.9806531308150503	False	False
cond1_cond2	Minion	NR_003286_RNA18SN5	706_711	NR_003286_RNA18SN5_708	708	0.32241188	0.76911307	1.59460465	6.02100043	Unm	Unm	CCGCC	-1.0043310901047646	False	False	-1.2548705263825517	False	False	-1.022344091052846	False	False	-1.0605630401397461	False	False
cond1_cond2	Minion	NR_003286_RNA18SN5	707_712	NR_003286_RNA18SN5_709	709	0.07223888	0.32948533	1.6751145	5.19049229	Unm	Unm	CGCCG	-0.9858178971921283	False	False	-0.9704800678260515	False	False	-0.9986068585138929	False	False	-1.0030824148085595	False	False
cond1_cond2	Minion	NR_003286_RNA18SN5	708_713	NR_003286_RNA18SN5_710	710	0.14949388	0.83443158	2.29966244	7.48840946	Unm	Unm	GCCGC	-1.0618629575642804	False	False	-1.02433587117806	False	False	-1.0120093941063106	False	False	-1.0066484532940714	False	False
cond1_cond2	Minion	NR_003286_RNA18SN5	709_714	NR_003286_RNA18SN5_711	711	0.76244257	1.33812732	3.00452212	11.546142810000001	Unm	Unm	CCGCG	-0.9974189968055256	False	False	-1.0228057080842285	False	False	-0.9807033339329984	False	False	-0.9538201695394852	False	False
cond1_cond2	Minion	NR_003286_RNA18SN5	710_715	NR_003286_RNA18SN5_712	712	0.30813753	4.21725216	6.28668321	12.64227279	Unm	Unm	CGCGA	-0.9929071798583097	False	False	-0.9965887584103218	False	False	-1.0197786411313876	False	False	-0.9904494793393004	False	False
cond1_cond2	Minion	NR_003286_RNA18SN5	711_716	NR_003286_RNA18SN5_713	713	1.13652451	4.826846420000001	6.44712543	13.627158170000001	Unm	Unm	GCGAG	-1.0571110639554608	False	False	-0.9873777017045431	False	False	-1.0368619487389723	False	False	-0.9446279642730762	False	False
cond1_cond2	Minion	NR_003286_RNA18SN5	712_717	NR_003286_RNA18SN5_714	714	0.02097009	1.4256153100000002	5.06693614	14.375623910000002	Unm	Unm	CGAGG	-0.9805316466704189	False	False	-0.9706696121804625	False	False	-0.9914952999541539	False	False	-0.9915692826399031	False	False
cond1_cond2	Minion	NR_003286_RNA18SN5	713_718	NR_003286_RNA18SN5_715	715	0.52872882	1.8193169599999999	5.93243118	12.26984391	Unm	Unm	GAGGC	-0.981999801027	False	False	-0.9910202345536891	False	False	-1.000148912838275	False	False	-0.9788544000777867	False	False
cond1_cond2	Minion	NR_003286_RNA18SN5	714_719	NR_003286_RNA18SN5_716	716	1.66792997	2.0865930599999998	4.33984258	8.4448874	Unm	Unm	AGGCG	-1.003632721311503	False	False	-0.9697989334518627	False	False	-1.0074982595332316	False	False	-1.0143710526865437	False	False
cond1_cond2	Minion	NR_003286_RNA18SN5	715_720	NR_003286_RNA18SN5_717	717	1.28768965	2.1114721599999995	4.859443959999999	8.010936789999999	Unm	Unm	GGCGA	-1.0334291633000956	False	False	-0.995552377340123	False	False	-0.9862151281753597	False	False	-0.9993689175559348	False	False
cond1_cond2	Minion	NR_003286_RNA18SN5	716_721	NR_003286_RNA18SN5_718	718	0.41586096	1.00188991	4.48098452	10.814671230000002	Unm	Unm	GCGAG	-0.9464803941630716	False	False	-1.010587502520261	False	False	-0.9935174838685527	False	False	-1.0060134914243142	False	False
cond1_cond2	Minion	NR_003286_RNA18SN5	717_722	NR_003286_RNA18SN5_719	719	0.13545205	0.9916647000000001	3.2506308500000003	9.29890505	Unm	Unm	CGAGC	-1.0631519149456221	False	False	-1.0340900475819272	False	False	-1.0466399572198921	False	False	-1.040152912670742	False	False
cond1_cond2	Minion	NR_003286_RNA18SN5	718_723	NR_003286_RNA18SN5_720	720	0.38802294	4.6230514000000005	5.436016780000001	7.78063411	Unm	Unm	GAGCC	-0.9853981291339526	False	False	-1.0081211017106422	False	False	-0.9945556953196613	False	False	-1.0274736317459163	False	False
cond1_cond2	Minion	NR_003286_RNA18SN5	719_724	NR_003286_RNA18SN5_721	721	0.1673926	0.57082688	3.4722963399999998	9.751309169999999	Unm	Unm	AGCCA	-1.027671484286278	False	False	-0.9885666875570613	False	False	-1.0521446987786578	False	False	-0.9812362519355485	False	False
cond1_cond2	Minion	NR_003286_RNA18SN5	720_725	NR_003286_RNA18SN5_722	722	0.09425977	0.59320122	3.55265305	9.42936498	Unm	Unm	GCCAC	-1.0637667776961763	False	False	-0.9790775741197578	False	False	-1.01256455908462	False	False	-0.986834961706859	False	False
cond1_cond2	Minion	NR_003286_RNA18SN5	721_726	NR_003286_RNA18SN5_723	723	2.2837347	2.97256497	3.79028451	5.38632977	Unm	Unm	CCACC	-1.0190437095785163	False	False	-0.9961692171160953	False	False	-0.9356579537561478	False	False	-1.0549299727712986	False	False
cond1_cond2	Minion	NR_003286_RNA18SN5	722_727	NR_003286_RNA18SN5_724	724	0.12030159	0.6697205100000001	3.66914797	7.07879463	Unm	Unm	CACCG	-0.9836610998046297	False	False	-0.9483621776524789	False	False	-1.0343072247177763	False	False	-0.9886583958518793	False	False
cond1_cond2	Minion	NR_003286_RNA18SN5	723_728	NR_003286_RNA18SN5_725	725	0.43576558	0.58001619	3.67629109	7.85146823	Unm	Unm	ACCGC	-1.013498849900789	False	False	-0.995163130940632	False	False	-1.022860891414285	False	False	-0.996229539591251	False	False
cond1_cond2	Minion	NR_003286_RNA18SN5	724_729	NR_003286_RNA18SN5_726	726	0.18566741	2.26329174	3.4329202199999997	7.29386762	Unm	Unm	CCGCC	-1.2140392890215395	False	False	-1.0172802808068253	False	False	-0.9765145914045821	False	False	-0.9735016646921745	False	False
cond1_cond2	Minion	NR_003286_RNA18SN5	725_730	NR_003286_RNA18SN5_727	727	0.5065712	1.36587482	2.64920079	7.17534642	Unm	Unm	CGCCC	-1.0221081959645653	False	False	-0.9852373077857111	False	False	-0.9993579391327538	False	False	-1.036538956917594	False	False
cond1_cond2	Minion	NR_003286_RNA18SN5	726_731	NR_003286_RNA18SN5_728	728	0.10699011	2.41496436	4.43259014	10.99072945	Unm	Unm	GCCCG	-1.0664711410112127	False	False	-0.9982415495088043	False	False	-1.0242296181082216	False	False	-1.0091400815094824	False	False
cond1_cond2	Minion	NR_003286_RNA18SN5	727_732	NR_003286_RNA18SN5_729	729	0.55490287	0.55119931	3.6277269500000004	12.43374379	Unm	Unm	CCCGT	-1.0419464792772124	False	False	-1.046940467605184	False	False	-0.9935194218831136	False	False	-1.048433708991206	False	False
cond1_cond2	Minion	NR_003286_RNA18SN5	728_733	NR_003286_RNA18SN5_730	730	0.7704843	4.39539922	6.89564268	12.49055789	Unm	Unm	CCGTC	-1.024072582499914	False	False	-0.985014886185225	False	False	-0.9372526812982309	False	False	-1.0241917258184015	False	False
cond1_cond2	Minion	NR_003286_RNA18SN5	729_734	NR_003286_RNA18SN5_731	731	1.69248203	3.70630608	5.483666379999999	12.968664949999999	Unm	Unm	CGTCC	-0.968177846634017	False	False	-1.0130799925730085	False	False	-0.9852447057779017	False	False	-1.0372591334068249	False	False
cond1_cond2	Minion	NR_003286_RNA18SN5	730_735	NR_003286_RNA18SN5_732	732	0.14586845	1.4226889200000001	4.24431207	14.22097939	Unm	Unm	GTCCC	-1.0486574984554378	False	False	-0.9868177961932464	False	False	-0.9692117009379733	False	False	-1.0173825475796259	False	False
cond1_cond2	Minion	NR_003286_RNA18SN5	731_736	NR_003286_RNA18SN5_733	733	0.30610468	2.89307142	6.47518328	13.67665178	Unm	Unm	TCCCC	-0.9852203378372874	False	False	-0.9887381899636563	False	False	-0.989274144667843	False	False	-1.0286673245804345	False	False
cond1_cond2	Minion	NR_003286_RNA18SN5	732_737	NR_003286_RNA18SN5_734	734	0.05255214	1.80351375	4.49729455	11.00031687	Unm	Unm	CCCCG	-0.9839193158190207	False	False	-1.0062272319700003	False	False	-0.987399331124791	False	False	-0.9920888401986551	False	False
cond1_cond2	Minion	NR_003286_RNA18SN5	733_738	NR_003286_RNA18SN5_735	735	1.69120924	3.85107161	5.04962471	10.85832616	Unm	Unm	CCCGC	-0.968177846634017	False	False	-1.0975805594249415	False	False	-1.0078513527135482	False	False	-0.9717523459724026	False	False
cond1_cond2	Minion	NR_003286_RNA18SN5	734_739	NR_003286_RNA18SN5_736	736	0.55059843	1.02997117	3.46172653	9.125623560000001	Unm	Unm	CCGCC	-1.0352235081918089	False	False	-1.0239205463387981	False	False	-1.0117632022490386	False	False	-0.968398137069822	False	False
cond1_cond2	Minion	NR_003286_RNA18SN5	735_740	NR_003286_RNA18SN5_737	737	0.28929785	1.2806982100000002	4.54882526	11.535542379999999	Unm	Unm	CGCCC	-1.0447622078761611	False	False	-0.9839560291348913	False	False	-1.0592106800272698	False	False	-0.9477439540632668	False	False
cond1_cond2	Minion	NR_003286_RNA18SN5	736_741	NR_003286_RNA18SN5_738	738	0.39869613	1.16036882	3.34346981	10.56918224	Unm	Unm	GCCCC	-0.9986847752198498	False	False	-0.9826541849501771	False	False	-1.021303095417554	False	False	-1.0460177884812274	False	False
cond1_cond2	Minion	NR_003286_RNA18SN5	737_742	NR_003286_RNA18SN5_739	739	0.62762325	4.21343257	6.02803851	14.52141089	Unm	Unm	CCCCT	-1.0124261155571095	False	False	-0.9955313216808308	False	False	-1.0233747908514021	False	False	-1.010105137040535	False	False
cond1_cond2	Minion	NR_003286_RNA18SN5	738_743	NR_003286_RNA18SN5_740	740	0.71558146	2.88471147	4.97103787	18.12465983	Unm	Unm	CCCTT	-1.0074081534591488	False	False	-1.0081756074909873	False	False	-0.9802344553532221	False	False	-0.9940680101145414	False	False
cond1_cond2	Minion	NR_003286_RNA18SN5	739_744	NR_003286_RNA18SN5_741	741	0.4110305	4.98219982	7.39160433	19.91159244	Unm	Unm	CCTTG	-1.0362506343218534	False	False	-0.9988498413270499	False	False	-1.0618360502304138	False	False	-1.0073082987327118	False	False
cond1_cond2	Minion	NR_003286_RNA18SN5	740_745	NR_003286_RNA18SN5_742	742	0.64897652	4.88394715	6.49180683	17.19476645	Unm	Unm	CTTGC	-0.9944653415102866	False	False	-1.0004891321810823	False	False	-0.9910845876879492	False	False	-1.0913524437688022	False	False
cond1_cond2	Minion	NR_003286_RNA18SN5	741_746	NR_003286_RNA18SN5_743	743	0.41722328	2.9473014299999996	4.29306694	15.638885840000002	Unm	Unm	TTGCC	-0.9347191081820914	False	False	-0.9950925606909454	False	False	-1.0375501200045947	False	False	-1.096841691829082	False	False
cond1_cond2	Minion	NR_003286_RNA18SN5	742_747	NR_003286_RNA18SN5_744	744	0.06402444	1.49660658	2.94286808	12.30436014	Unm	Unm	TGCCT	-1.023916276550786	False	False	-1.0358417041777976	False	False	-1.0300896934591952	False	False	-0.9901338720068074	False	False
cond1_cond2	Minion	NR_003286_RNA18SN5	743_748	NR_003286_RNA18SN5_745	745	0.22173405	1.3288308599999998	2.1699967399999998	8.84533283	Unm	Unm	GCCTC	-1.042520530435212	False	False	-1.0251634996477945	False	False	-1.1155334138973254	False	False	-0.9722537331079695	False	False
cond1_cond2	Minion	NR_003286_RNA18SN5	744_749	NR_003286_RNA18SN5_746	746	0.15832765	1.64767412	3.33908801	7.65412772	Unm	Unm	CCTCT	-0.9850643789062742	False	False	-1.0196802636221514	False	False	-1.0179610615842933	False	False	-0.9961594790026984	False	False
cond1_cond2	Minion	NR_003286_RNA18SN5	745_750	NR_003286_RNA18SN5_747	747	0.20159051	1.42491984	4.2078260400000005	9.60951443	Unm	Unm	CTCTC	-0.9917183571337423	False	False	-0.9715573519700603	False	False	-1.0240468929209525	False	False	-1.2222105348937164	False	False
cond1_cond2	Minion	NR_003286_RNA18SN5	746_751	NR_003286_RNA18SN5_748	748	1.20406489	1.75609632	4.7210777	10.984192470000002	Unm	Unm	TCTCG	-1.0047073629963377	False	False	-1.034371466314846	False	False	-1.0833710105507783	False	False	-1.02358906356683	False	False
cond1_cond2	Minion	NR_003286_RNA18SN5	747_752	NR_003286_RNA18SN5_749	749	1.19877961	3.4519932900000003	6.537787870000001	11.13479692	Unm	Unm	CTCGG	-1.0141309806375376	False	False	-0.960135240165861	False	False	-1.002435936252669	False	False	-1.0499921428518832	False	False
cond1_cond2	Minion	NR_003286_RNA18SN5	748_753	NR_003286_RNA18SN5_750	750	1.40628361	2.7035089000000005	5.7777321	10.172556530000001	Unm	Unm	TCGGC	-1.103336342239706	False	False	-1.0010673056249182	False	False	-0.990596780191547	False	False	-1.0208628040633532	False	False
cond1_cond2	Minion	NR_003286_RNA18SN5	749_754	NR_003286_RNA18SN5_751	751	0.27385557	1.7982785700000001	5.231420379999999	11.41566188	Unm	Unm	CGGCG	-1.0198143099924695	False	False	-1.0592109934186897	False	False	-1.0421178428172624	False	False	-1.1617541810227825	False	False
cond1_cond2	Minion	NR_003286_RNA18SN5	750_755	NR_003286_RNA18SN5_752	752	0.39752313	0.46267945	3.09952163	11.30162949	Unm	Unm	GGCGC	-0.9901195750851377	False	False	-0.989892166046574	False	False	-1.0678024740593821	False	False	-0.973877188306342	False	False
cond1_cond2	Minion	NR_003286_RNA18SN5	751_756	NR_003286_RNA18SN5_753	753	0.43055546	2.99920167	5.20299015	11.60792708	Unm	Unm	GCGCC	-1.0212466891170984	False	False	-0.9771781593406107	False	False	-1.0505554464927347	False	False	-1.216448752049938	False	False
cond1_cond2	Minion	NR_003286_RNA18SN5	752_757	NR_003286_RNA18SN5_754	754	0.52614754	3.3379608999999997	5.83768329	14.62226988	Unm	Unm	CGCCC	-0.982143526533622	False	False	-1.034001170934842	False	False	-1.0225614969047594	False	False	-0.9944773453819528	False	False
cond1_cond2	Minion	NR_003286_RNA18SN5	753_758	NR_003286_RNA18SN5_755	755	1.00626224	3.00980649	5.3926467	16.68206592	Unm	Unm	GCCCC	-0.9881628906430407	False	False	-0.9882382367727353	False	False	-1.045820188881389	False	False	-1.0027445148890344	False	False
cond1_cond2	Minion	NR_003286_RNA18SN5	754_759	NR_003286_RNA18SN5_756	756	0.66538156	4.8126213700000005	8.32000593	15.904469639999999	Unm	Unm	CCCCC	-1.0488724892138421	False	False	-0.9976913266173133	False	False	-0.9943590544744694	False	False	-0.9937090068863339	False	False
cond1_cond2	Minion	NR_003286_RNA18SN5	755_760	NR_003286_RNA18SN5_757	757	0.76075565	2.52247549	5.64523399	15.65644415	Unm	Unm	CCCCT	-0.9955119542075328	False	False	-1.0802093284006564	False	False	-1.004441226418455	False	False	-1.0760477573365828	False	False
cond1_cond2	Minion	NR_003286_RNA18SN5	756_761	NR_003286_RNA18SN5_758	758	1.21421913	2.22160539	4.165640000000001	13.113999580000002	Unm	Unm	CCCTC	-1.0072609869676832	False	False	-1.0505486450182693	False	False	-1.0027576039053614	False	False	-1.0092081170086167	False	False
cond1_cond2	Minion	NR_003286_RNA18SN5	757_762	NR_003286_RNA18SN5_759	759	0.23689557	3.08993541	5.5495582400000005	12.71598184	Unm	Unm	CCTCG	-1.0140504764291394	False	False	-1.0965156209581157	False	False	-1.0325875577046557	False	False	-1.0241489275756095	False	False
cond1_cond2	Minion	NR_003286_RNA18SN5	758_763	NR_003286_RNA18SN5_760	760	0.28100183	0.46736192	2.2733579799999997	14.5972099	Unm	Unm	CTCGA	-0.9831996298469194	False	False	-1.0363897778488105	False	False	-0.9865778222482493	False	False	-1.0042753403726812	False	False
cond1_cond2	Minion	NR_003286_RNA18SN5	759_764	NR_003286_RNA18SN5_761	761	0.20364622	4.41460363	5.39164691	13.925437890000001	Unm	Unm	TCGAT	-1.0239491623322052	False	False	-1.029562267317977	False	False	-1.048145685984514	False	False	-1.0287624266835675	False	False
cond1_cond2	Minion	NR_003286_RNA18SN5	760_765	NR_003286_RNA18SN5_762	762	0.15123514	4.40370355	5.517932140000001	11.49785512	Unm	Unm	CGATG	-0.9953015920499549	False	False	-0.9861500293533814	False	False	-0.9780400611939364	False	False	-1.013226349422254	False	False
cond1_cond2	Minion	NR_003286_RNA18SN5	761_766	NR_003286_RNA18SN5_763	763	0.30791074	1.54983338	2.7939332099999996	11.617613180000001	Unm	Unm	GATGC	-0.9902118527100885	False	False	-0.9942660534498364	False	False	-1.0459925504482241	False	False	-1.278511493377862	False	False
cond1_cond2	Minion	NR_003286_RNA18SN5	762_767	NR_003286_RNA18SN5_764	764	0.3216698	0.6623526399999999	2.06601453	7.64720181	Unm	Unm	ATGCT	-1.0014312435819588	False	False	-0.9564122307509983	False	False	-1.0855949071166324	False	False	-0.9978964637437091	False	False
cond1_cond2	Minion	NR_003286_RNA18SN5	763_768	NR_003286_RNA18SN5_765	765	0.56754867	0.58711998	1.6242465999999998	8.54896006	Unm	Unm	TGCTC	-0.9925609535289004	False	False	-0.9564170110311266	False	False	-1.0145129123734238	False	False	-0.9939962436378913	False	False
cond1_cond2	Minion	NR_003286_RNA18SN5	764_769	NR_003286_RNA18SN5_766	766	0.37696734	0.44419226	1.82583707	11.51025589	Unm	Unm	GCTCT	-1.0444358399928932	False	False	-1.0054347691701924	False	False	-0.9657992652946398	False	False	-0.9961435977693996	False	False
cond1_cond2	Minion	NR_003286_RNA18SN5	765_770	NR_003286_RNA18SN5_767	767	0.03057874	5.3054618	8.79054483	19.65313967	Unm	Unm	CTCTT	-0.9503727465060706	False	False	-0.9657178213670639	False	False	-0.9909205933383012	False	False	-1.0129705407442084	False	False
cond1_cond2	Minion	NR_003286_RNA18SN5	766_771	NR_003286_RNA18SN5_768	768	0.4618476	4.51112921	7.821624320000001	25.2549301	Unm	Unm	TCTTA	-1.002734618860245	False	False	-0.9924793026296452	False	False	-1.0828065705544434	False	False	-1.0112200602311474	False	False
cond1_cond2	Minion	NR_003286_RNA18SN5	767_772	NR_003286_RNA18SN5_769	769	2.07871942	8.80523642	10.17698448	25.620143390000003	Unm	Unm	CTTAG	-0.9787610208632687	False	False	-1.051557032516343	False	False	-1.1046261114028781	False	False	-0.9816389814141673	False	False
cond1_cond2	Minion	NR_003286_RNA18SN5	768_773	NR_003286_RNA18SN5_770	770	0.82422961	6.18891041	11.31672926	23.986300420000003	Unm	Unm	TTAGC	-0.9915659237320689	False	False	-1.0584030780413272	False	False	-0.9926058123635213	False	False	-0.9997823903912266	False	False
cond1_cond2	Minion	NR_003286_RNA18SN5	769_774	NR_003286_RNA18SN5_771	771	0.05509211	0.8094055499999999	7.57779166	23.994292140000002	Unm	Unm	TAGCT	-1.0273216584865095	False	False	-1.0225226893436683	False	False	-1.022976165114018	False	False	-1.0002932663316098	False	False
cond1_cond2	Minion	NR_003286_RNA18SN5	770_775	NR_003286_RNA18SN5_772	772	2.53215972	3.67161883	5.916433270000001	19.728014530000003	Unm	Unm	AGCTG	-1.0770348705419805	False	False	-0.9976050991618266	False	False	-1.0085959821943786	False	False	-1.0179951826246865	False	False
cond1_cond2	Minion	NR_003286_RNA18SN5	771_776	NR_003286_RNA18SN5_773	773	1.33327736	4.51912093	8.28196846	16.27898401	Unm	Unm	GCTGA	-0.9678334333437298	False	False	-0.9870090284439923	False	False	-0.9995217150919119	False	False	-0.9975792432680359	False	False
cond1_cond2	Minion	NR_003286_RNA18SN5	772_777	NR_003286_RNA18SN5_774	774	0.03221536	4.53895881	9.60864329	18.94207377	Unm	Unm	CTGAG	-0.9802227156262106	False	False	-0.9676226237954587	False	False	-1.0518810542223496	False	False	-1.0107019568304245	False	False
cond1_cond2	Minion	NR_003286_RNA18SN5	773_778	NR_003286_RNA18SN5_775	775	1.14338034	2.73987989	4.30756047	16.29280219	Unm	Unm	TGAGT	-0.9889332769857642	False	False	-0.9955868850971917	False	False	-1.0327841734742886	False	False	-1.0075217004150083	False	False
cond1_cond2	Minion	NR_003286_RNA18SN5	774_779	NR_003286_RNA18SN5_776	776	0.06086706	3.47249531	4.9607275699999995	12.543895410000001	Unm	Unm	GAGTG	-1.025165674827079	False	False	-0.9848928797503318	False	False	-0.9634587513026552	False	False	-0.973395521830108	False	False
cond1_cond2	Minion	NR_003286_RNA18SN5	775_780	NR_003286_RNA18SN5_777	777	0.1413208	1.02234725	2.8668397299999997	9.81937327	Unm	Unm	AGTGT	-0.9836321058096489	False	False	-1.0089506252415883	False	False	-0.9809728321545717	False	False	-1.110212651642436	False	False
cond1_cond2	Minion	NR_003286_RNA18SN5	776_781	NR_003286_RNA18SN5_778	778	0.17131576	0.77021415	1.45154622	8.92699739	Unm	Unm	GTGTC	-1.0440888427895607	False	False	-1.2485174333600202	False	False	-0.9835596047621429	False	False	-0.9897586515600585	False	False
cond1_cond2	Minion	NR_003286_RNA18SN5	777_782	NR_003286_RNA18SN5_779	779	0.46892932	1.81443667	2.34216637	6.75796165	Unm	Unm	TGTCC	-0.9666666390643757	False	False	-0.9624515649600511	False	False	-1.1473434732442414	False	False	-1.032838620193638	False	False
cond1_cond2	Minion	NR_003286_RNA18SN5	778_783	NR_003286_RNA18SN5_780	780	0.01021489	1.84750401	6.35959242	9.72550494	Unm	Unm	GTCCC	-1.0132325570108733	False	False	-1.0815860965751791	False	False	-1.0470957075212501	False	False	-1.0807669076381174	False	False
cond1_cond2	Minion	NR_003286_RNA18SN5	779_784	NR_003286_RNA18SN5_781	781	0.20487825	1.30345957	7.13996788	11.52228706	Unm	Unm	TCCCG	-1.0277400069680351	False	False	-0.985767268880078	False	False	-0.9929771926305863	False	False	-0.9579471695464388	False	False
cond1_cond2	Minion	NR_003286_RNA18SN5	780_785	NR_003286_RNA18SN5_782	782	3.66696508	3.98989054	6.044663850000001	10.507141650000001	Unm	Unm	CCCGC	-1.1766521652606512	False	False	-1.0555606567349596	False	False	-0.975172991454462	False	False	-1.047347451019984	False	False
cond1_cond2	Minion	NR_003286_RNA18SN5	781_786	NR_003286_RNA18SN5_783	783	1.69039902	2.56699627	7.2447390799999996	9.411282980000001	Unm	Unm	CCGCG	-0.969269839312196	False	False	-0.969785082054132	False	False	-1.024159860856329	False	False	-0.9823418146618023	False	False
cond1_cond2	Minion	NR_003286_RNA18SN5	782_787	NR_003286_RNA18SN5_784	784	0.14928115	0.79929126	6.90955319	10.99302537	Unm	Unm	CGCGG	-1.062295884446224	False	False	-1.1355475311341998	False	False	-1.0062677156961806	False	False	-1.0091400815094826	False	False
cond1_cond2	Minion	NR_003286_RNA18SN5	783_788	NR_003286_RNA18SN5_785	785	0.65661833	0.75164534	2.77077836	8.13989915	Unm	Unm	GCGGG	-0.9474393955493408	False	False	-1.0110342840042392	False	False	-1.0826703502114834	False	False	-1.054181602757509	False	False
cond1_cond2	Minion	NR_003286_RNA18SN5	784_789	NR_003286_RNA18SN5_786	786	0.0962795	2.88520196	3.80602193	5.906431489999999	Unm	Unm	CGGGG	-1.048341067169238	False	False	-1.0073800205179366	False	False	-0.9845886114852812	False	False	-0.9875800353500125	False	False
cond1_cond2	Minion	NR_003286_RNA18SN5	785_790	NR_003286_RNA18SN5_787	787	0.08317335	1.1367643200000002	2.12654756	5.62470916	Unm	Unm	GGGGC	-1.0023580594749073	False	False	-1.0136297938154228	False	False	-0.9813900593898947	False	False	-1.1263802528292108	False	False
cond1_cond2	Minion	NR_003286_RNA18SN5	786_791	NR_003286_RNA18SN5_788	788	0.03174714	0.33352861	0.97598924	5.3088256099999995	Unm	Unm	GGGCC	-0.9610066086207786	False	False	-0.9786382223876705	False	False	-0.9865707847622982	False	False	-1.002415800322433	False	False
cond1_cond2	Minion	NR_003286_RNA18SN5	787_792	NR_003286_RNA18SN5_789	789	0.20513827	0.51756893	3.41423463	7.20923618	Unm	Unm	GGCCC	-1.028053252565265	False	False	-1.0395665681679733	False	False	-0.9939409374954302	False	False	-1.0000462492259088	False	False
cond1_cond2	Minion	NR_003286_RNA18SN5	788_793	NR_003286_RNA18SN5_790	790	0.25786951	0.43576179000000004	4.11132105	8.16662011	Unm	Unm	GCCCG	-1.0083102561399797	False	False	-0.9552068673419543	False	False	-1.0587602720047167	False	False	-1.0504993546060324	False	False
cond1_cond2	Minion	NR_003286_RNA18SN5	789_794	NR_003286_RNA18SN5_791	791	2.5238757	4.785612530000001	7.072239309999999	13.82023864	Unm	Unm	CCCGA	-1.0874807673810707	False	False	-1.0086975626157677	False	False	-1.0026472479260384	False	False	-1.007809633129034	False	False
cond1_cond2	Minion	NR_003286_RNA18SN5	790_795	NR_003286_RNA18SN5_792	792	0.91479815	2.09414825	6.084615759999999	15.45331319	Unm	Unm	CCGAA	-0.9962574055429817	False	False	-0.9789639952761711	False	False	-1.0034351763523288	False	False	-0.9575474923705786	False	False
cond1_cond2	Minion	NR_003286_RNA18SN5	791_796	NR_003286_RNA18SN5_793	793	0.90882085	5.98714714	9.83155276	17.30317105	Unm	Unm	CGAAG	-0.99500082303477	False	False	-0.9641768857516482	False	False	-0.9882394056117819	False	False	-1.0543645487865987	False	False
cond1_cond2	Minion	NR_003286_RNA18SN5	792_797	NR_003286_RNA18SN5_794	794	0.29990145	2.15064348	5.63806233	19.056991170000003	Unm		GAAGC	-1.0448494881700385	False	False	-1.0402692031560505	False	False	-0.9811318189731912	False	False	-0.989346785483899	False	False
cond1_cond2	Minion	NR_003286_RNA18SN5	793_798	NR_003286_RNA18SN5_795	795	0.10583032	2.28561965	6.510303240000001	19.26088944	Unm		AAGCG	-1.0647495448335282	False	False	-0.9656804977597689	False	False	-0.9933093128065241	False	False	-1.0020427792227837	False	False
cond1_cond2	Minion	NR_003286_RNA18SN5	794_799	NR_003286_RNA18SN5_796	796	1.55796953	6.53943265	9.28161472	14.853527719999999	Cm	Cm	AGCGT	-1.0400161145062483	False	False	-0.9831784348641852	False	False	-0.9831328266398129	False	False	-1.076583966216309	False	False
cond1_cond2	Minion	NR_003286_RNA18SN5	795_800	NR_003286_RNA18SN5_797	797	1.45799176	2.29804652	8.612370319999998	18.351905779999996	Unm		GCGTT	-0.9722505085162693	False	False	-0.9968991294008855	False	False	-1.033902718041852	False	False	-1.0069994249347094	False	False
cond1_cond2	Minion	NR_003286_RNA18SN5	796_801	NR_003286_RNA18SN5_798	798	0.87845854	1.5797854199999999	8.87065576	18.05838632	Um	Um	CGTTT	-1.005585952163414	False	False	-1.0329572758928998	False	False	-0.9690163717432329	False	False	-0.9877438639866931	False	False
cond1_cond2	Minion	NR_003286_RNA18SN5	797_802	NR_003286_RNA18SN5_799	799	3.77206541	5.64902154	10.136572050000002	14.056330660000002	Unm		GTTTA	-1.1364063557393418	False	False	-1.2427392187454631	False	False	-1.0850620491235394	False	False	-0.9964585852619097	False	False
cond1_cond2	Minion	NR_003286_RNA18SN5	798_803	NR_003286_RNA18SN5_800	800	0.50284364	1.99210019	9.26688374	16.150503	psU	psU	TTTAC	-1.0200318916276052	False	False	-0.9872797202989553	False	False	-0.9979428278659611	False	False	-1.0011197868877644	False	False
cond1_cond2	Minion	NR_003286_RNA18SN5	799_804	NR_003286_RNA18SN5_801	801	1.64825657	2.53737699	13.0796525	20.00422162	Unm		TTACT	-0.98937502945919	False	False	-1.0484787646456053	False	False	-1.3622981770060323	False	False	-0.9951220965537034	False	False
cond1_cond2	Minion	NR_003286_RNA18SN5	800_805	NR_003286_RNA18SN5_802	802	0.97600303	4.39221886	17.4894956	23.50672423	Unm		TACTT	-1.1285177289378976	False	False	-0.9890099279254525	False	False	-1.3664711707656756	False	False	-0.9769199684968253	False	False
cond1_cond2	Minion	NR_003286_RNA18SN5	801_806	NR_003286_RNA18SN5_803	803	5.29136343	5.433504039999999	16.47877365	28.16219573	Unm	Unm	ACTTT	-1.4549797684869679	False	False	-1.010565440475437	False	False	-1.3852515329057329	False	False	-1.352519324208684	False	False
cond1_cond2	Minion	NR_003286_RNA18SN5	802_807	NR_003286_RNA18SN5_804	804	5.6548131	9.15152415	18.43057946	27.14459911	Unm	Unm	CTTTG	-1.3552480262221658	False	False	-1.08961295225584	False	False	-1.3723807980784253	False	False	-1.0928124540046817	False	False
cond1_cond2	Minion	NR_003286_RNA18SN5	803_808	NR_003286_RNA18SN5_805	805	2.76619691	6.647571690000001	17.85615264	24.71327818	Unm	Unm	TTTGA	-0.9576491127005834	False	False	-0.9816985531009678	False	False	-1.3231143149911786	False	False	-0.9782349051058199	False	False
cond1_cond2	Minion	NR_003286_RNA18SN5	804_809	NR_003286_RNA18SN5_806	806	0.24549194	1.51978037	10.826653680000002	20.693345230000002	Unm	Unm	TTGAA	-1.0228180321077591	False	False	-0.9864351316014103	False	False	-0.9951177658100374	False	False	-1.0861773215263018	False	False
cond1_cond2	Minion	NR_003286_RNA18SN5	805_810	NR_003286_RNA18SN5_807	807	0.01691248	1.96089793	5.987923650000001	12.28125867	Unm	Unm	TGAAA	-1.0960543584647227	False	False	-0.9886228948806277	False	False	-1.0686744881001786	False	False	-0.9607782950559101	False	False
cond1_cond2	Minion	NR_003286_RNA18SN5	806_811	NR_003286_RNA18SN5_808	808	0.86895082	1.41357109	2.1302800299999998	6.94053276	Unm	Unm	GAAAA	-1.023243207835725	False	False	-1.0649735628488135	False	False	-0.9974497136997436	False	False	-1.0133629409479608	False	False
cond1_cond2	Minion	NR_003286_RNA18SN5	807_812	NR_003286_RNA18SN5_809	809	0.14638605	0.73943759	1.9926032500000002	10.34683741	Unm	Unm	AAAAA	-1.0105429428680373	False	False	-0.9574037451223398	False	False	-1.1290159387400478	False	False	-1.0899890779749248	False	False
cond1_cond2	Minion	NR_003286_RNA18SN5	808_813	NR_003286_RNA18SN5_810	810	0.30791847	1.3068457800000002	4.20477706	11.12735039	Unm	Unm	AAAAA	-0.9903037213059515	False	False	-1.027448592828454	False	False	-1.0666444226640608	False	False	-1.031228460001445	False	False
cond1_cond2	Minion	NR_003286_RNA18SN5	809_814	NR_003286_RNA18SN5_811	811	0.05938389	4.92608502	8.88197058	13.551756809999999	Unm		AAAAT	-1.0146899040950508	False	False	-0.984319287782643	False	False	-0.9746678078370665	False	False	-1.0499130072769127	False	False
cond1_cond2	Minion	NR_003286_RNA18SN5	810_815	NR_003286_RNA18SN5_812	812	1.82321052	2.74141091	4.92207884	14.54775355	Unm		AAATT	-1.015851347284714	False	False	-1.0110704989796246	False	False	-1.118209628410741	False	False	-1.006751518792306	False	False
cond1_cond2	Minion	NR_003286_RNA18SN5	811_816	NR_003286_RNA18SN5_813	813	1.67837052	3.83797751	5.88341653	16.800809719999997	psU	psU	AATTA	-0.9896142654210733	False	False	-0.9845575662520549	False	False	-1.014512568725673	False	False	-1.0000786096204513	False	False
cond1_cond2	Minion	NR_003286_RNA18SN5	812_817	NR_003286_RNA18SN5_814	814	0.13499505	1.7354343300000001	5.33804364	12.29068434	psU	psU	ATTAG	-1.0614043892128362	False	False	-0.9959886622488833	False	False	-1.0829439543606276	False	False	-0.9656523743247805	False	False
cond1_cond2	Minion	NR_003286_RNA18SN5	813_818	NR_003286_RNA18SN5_815	815	0.02784956	3.55990195	5.53334477	12.25105079	Unm		TTAGA	-1.2463466487311208	False	False	-1.0093331906539065	False	False	-1.019683547490165	False	False	-0.9875898252161033	False	False
cond1_cond2	Minion	NR_003286_RNA18SN5	814_819	NR_003286_RNA18SN5_816	816	0.07317871	0.41595964	0.79597138	11.75326088	Unm		TAGAG	-0.9849788776669375	False	False	-1.0626255930088984	False	False	-1.029775919994352	False	False	-0.9829540056375718	False	False
cond1_cond2	Minion	NR_003286_RNA18SN5	815_820	NR_003286_RNA18SN5_817	817	0.08689854	2.70177736	3.23083568	10.85676446	Unm	Unm	AGAGT	-0.9843034203532761	False	False	-1.001979726138238	False	False	-1.0546674849961728	False	False	-0.9691493423980049	False	False
cond1_cond2	Minion	NR_003286_RNA18SN5	816_821	NR_003286_RNA18SN5_818	818	0.13026859	3.3401876	4.25292587	8.523863129999999	Unm	Unm	GAGTG	-0.9677070522785695	False	False	-1.0413851273105605	False	False	-0.9744625579604446	False	False	-0.9913537801126922	False	False
cond1_cond2	Minion	NR_003286_RNA18SN5	817_822	NR_003286_RNA18SN5_819	819	0.29776146	0.83893791	2.05418807	11.08559667	Unm		AGTGT	-1.0062588912997708	False	False	-1.0759041534265146	False	False	-1.1364010454919862	False	False	-0.9977478088111097	False	False
cond1_cond2	Minion	NR_003286_RNA18SN5	818_823	NR_003286_RNA18SN5_820	820	0.45489956	1.22700062	4.26829893	14.376224389999999	Unm		GTGTT	-1.0234687646222758	False	False	-1.0601738659295956	False	False	-1.006313403535604	False	False	-0.9915692826399031	False	False
cond1_cond2	Minion	NR_003286_RNA18SN5	819_824	NR_003286_RNA18SN5_821	821	0.54318347	2.9776931799999997	5.88057133	12.88220188	psU	psU	TGTTC	-0.9976891924553595	False	False	-1.0272152059465582	False	False	-1.0134103643341494	False	False	-0.9963814458817767	False	False
cond1_cond2	Minion	NR_003286_RNA18SN5	820_825	NR_003286_RNA18SN5_822	822	2.07008479	5.99240508	9.67008427	15.015363740000002	Unm		GTTCA	-0.9925016031400796	False	False	-0.9659506782813707	False	False	-1.0608930090405713	False	False	-1.040566909072945	False	False
cond1_cond2	Minion	NR_003286_RNA18SN5	821_826	NR_003286_RNA18SN5_823	823	0.08013234	1.84616509	9.2191884	18.31429948	Unm		TTCAA	-1.035469973910565	False	False	-1.1031939642704027	False	False	-1.0237154844249488	False	False	-0.9996004128016361	False	False
cond1_cond2	Minion	NR_003286_RNA18SN5	822_827	NR_003286_RNA18SN5_824	824	2.59946382	2.97209977	8.61657208	17.00276126	Unm	Unm	TCAAA	-1.0266514173427808	False	False	-0.9952930149920824	False	False	-1.037435112817346	False	False	-1.0001721764912341	False	False
cond1_cond2	Minion	NR_003286_RNA18SN5	823_828	NR_003286_RNA18SN5_825	825	2.16029123	4.52593636	8.589435389999998	11.065048489999999	Unm	Unm	CAAAG	-1.0159848157847915	False	False	-0.977415386943734	False	False	-1.0200990575993072	False	False	-1.0016203621413517	False	False
cond1_cond2	Minion	NR_003286_RNA18SN5	824_829	NR_003286_RNA18SN5_826	826	1.33396395	1.6661549599999999	6.5634469	9.75752535	Unm	Unm	AAAGC	-0.9678334333437298	False	False	-1.0078310713326943	False	False	-0.9855010480712607	False	False	-0.962513622445198	False	False
cond1_cond2	Minion	NR_003286_RNA18SN5	825_830	NR_003286_RNA18SN5_827	827	0.04993892	0.05469231	3.7538214899999995	7.827916109999999	Unm	Unm	AAGCA	-1.0043026459283007	False	False	-1.2842379203266954	False	False	-1.0048906269362232	False	False	-1.0151081385524119	False	False
cond1_cond2	Minion	NR_003286_RNA18SN5	826_831	NR_003286_RNA18SN5_828	828	0.08759797	0.5386419499999999	2.04811063	4.33719636	Unm	Unm	AGCAG	-0.9948793448223944	False	False	-0.9882835127840828	False	False	-1.170650341115406	False	False	-1.051802902070044	False	False
cond1_cond2	Minion	NR_003286_RNA18SN5	827_832	NR_003286_RNA18SN5_829	829	0.11727603	1.04249053	1.2663560600000001	4.42362943	Unm	Unm	GCAGG	-1.0079694301137734	False	False	-1.0740820387590742	False	False	-1.1387070833264263	False	False	-1.057597666666938	False	False
cond1_cond2	Minion	NR_003286_RNA18SN5	828_833	NR_003286_RNA18SN5_830	830	0.00828978	1.03521661	1.41816555	4.903985349999999	Unm	Unm	CAGGC	-0.9830331667539154	False	False	-1.027509597323571	False	False	-0.9850476836836121	False	False	-0.9860460051061996	False	False
cond1_cond2	Minion	NR_003286_RNA18SN5	829_834	NR_003286_RNA18SN5_831	831	0.07803886	1.75258803	2.11896296	6.56832846	Unm	Unm	AGGCC	-1.035697141440805	False	False	-1.041717246451303	False	False	-0.979323273755867	False	False	-1.0771452558708705	False	False
cond1_cond2	Minion	NR_003286_RNA18SN5	830_835	NR_003286_RNA18SN5_832	832	0.10003608	0.5350482299999999	0.80973926	8.17279898	Unm	Unm	GGCCC	-0.9981098782736211	False	False	-0.9659599284499472	False	False	-1.0239324561975554	False	False	-1.0504993546060324	False	False
cond1_cond2	Minion	NR_003286_RNA18SN5	831_836	NR_003286_RNA18SN5_833	833	0.14077304	2.20298506	2.7198687599999998	13.5720986	Unm	Unm	GCCCG	-0.9744998153784513	False	False	-1.0252339322085757	False	False	-0.9688822860629424	False	False	-0.9912115272039206	False	False
cond1_cond2	Minion	NR_003286_RNA18SN5	832_837	NR_003286_RNA18SN5_834	834	0.04758935	2.6469610500000003	3.4415452500000003	14.951454420000001	Unm	Unm	CCCGA	-1.0316134915890243	False	False	-1.0318518041910427	False	False	-1.0055480709315758	False	False	-1.0745872637170133	False	False
cond1_cond2	Minion	NR_003286_RNA18SN5	833_838	NR_003286_RNA18SN5_835	835	0.29121941	6.43451623	6.91313733	21.32548573	Unm	Unm	CCGAG	-1.0136838453599653	False	False	-1.0085797789083335	False	False	-1.0101153403739158	False	False	-1.0351406701625396	False	False
cond1_cond2	Minion	NR_003286_RNA18SN5	834_839	NR_003286_RNA18SN5_836	836	0.26255567	3.13194385	3.6171026499999996	19.78284084	Unm	Unm	CGAGC	-0.9702483614778729	False	False	-1.0124888707382245	False	False	-0.9662611764244241	False	False	-1.0325575280952308	False	False
cond1_cond2	Minion	NR_003286_RNA18SN5	835_840	NR_003286_RNA18SN5_837	837	0.02770304	6.90907954	8.06492222	22.42828762	Unm	Unm	GAGCC	-1.2564147141421462	False	False	-1.0616168730175684	False	False	-1.0984795378052896	False	False	-1.1037260957784185	False	False
cond1_cond2	Minion	NR_003286_RNA18SN5	836_841	NR_003286_RNA18SN5_838	838	0.118647	0.66034017	1.78875957	18.69059871	Unm	Unm	AGCCG	-0.9788098588261975	False	False	-0.9771268506489157	False	False	-0.999327007868815	False	False	-1.0346047922344515	False	False
cond1_cond2	Minion	NR_003286_RNA18SN5	837_842	NR_003286_RNA18SN5_839	839	0.4834206	5.29240783	5.877715289999999	16.25529027	Unm	Unm	GCCGC	-1.0379322930703339	False	False	-0.9643949444293932	False	False	-1.0124079530160643	False	False	-0.9992725829398239	False	False
cond1_cond2	Minion	NR_003286_RNA18SN5	838_843	NR_003286_RNA18SN5_840	840	0.35474009	2.6968273199999997	3.4074932899999997	11.0640011	Unm	Unm	CCGCC	-0.9803290082832381	False	False	-1.0012882220385275	False	False	-1.0182930988623053	False	False	-1.0008037847790923	False	False
cond1_cond2	Minion	NR_003286_RNA18SN5	839_844	NR_003286_RNA18SN5_841	841	0.08421733	0.6966354100000001	2.0271914200000003	11.733863970000002	Unm	Unm	CGCCT	-1.0078655156063914	False	False	-1.1075300847996838	False	False	-1.1126368384726577	False	False	-0.9876762044517999	False	False
cond1_cond2	Minion	NR_003286_RNA18SN5	840_845	NR_003286_RNA18SN5_842	842	0.02438104	1.7177903700000001	3.7865877500000003	10.34056854	Unm	Unm	GCCTG	-1.1352562298158735	False	False	-0.9885769645321695	False	False	-0.9537875291174064	False	False	-1.1175991799483285	False	False
cond1_cond2	Minion	NR_003286_RNA18SN5	841_846	NR_003286_RNA18SN5_843	843	0.46801428	1.33020304	3.5370462999999996	9.75856633	Unm	Unm	CCTGG	-0.9707835073952447	False	False	-1.026023152227357	False	False	-0.9964273946837541	False	False	-0.9614156217118921	False	False
cond1_cond2	Minion	NR_003286_RNA18SN5	842_847	NR_003286_RNA18SN5_844	844	1.16182568	3.8991124	5.36908399	9.97358363	Unm	Unm	CTGGA	-0.9861263002593867	False	False	-1.3244286394806033	False	False	-1.0624210447511158	False	False	-1.009036681673884	False	False
cond1_cond2	Minion	NR_003286_RNA18SN5	843_848	NR_003286_RNA18SN5_845	845	0.93641921	2.11482511	4.480452619999999	9.35672395	Unm	Unm	TGGAT	-1.0026798579155882	False	False	-1.0120841410510981	False	False	-0.9935174838685528	False	False	-0.98795883319171	False	False
cond1_cond2	Minion	NR_003286_RNA18SN5	844_849	NR_003286_RNA18SN5_846	846	0.04115706	0.9116527099999999	4.64646309	11.307876380000002	Unm	Unm	GGATA	-1.0577330831540368	False	False	-1.0083690522646895	False	False	-0.9815882255752953	False	False	-0.9759763259096417	False	False
cond1_cond2	Minion	NR_003286_RNA18SN5	845_850	NR_003286_RNA18SN5_847	847	0.69463049	1.10093069	3.51573434	7.90157621	Unm	Unm	GATAC	-1.0008532307838893	False	False	-1.0227241684097161	False	False	-0.9754969089652089	False	False	-0.9861060908956205	False	False
cond1_cond2	Minion	NR_003286_RNA18SN5	846_851	NR_003286_RNA18SN5_848	848	0.941935	3.28135547	5.68842663	11.54200728	Unm	Unm	ATACC	-1.0118959395176161	False	False	-0.9673619480691563	False	False	-1.0197256065478397	False	False	-0.9487136661395106	False	False
cond1_cond2	Minion	NR_003286_RNA18SN5	847_852	NR_003286_RNA18SN5_849	849	0.49529238	0.49281223	3.7472216700000005	11.69948179	Unm	Unm	TACCG	-1.0303183827715099	False	False	-1.0860090592019893	False	False	-0.9885219081825485	False	False	-0.9855940026543999	False	False
cond1_cond2	Minion	NR_003286_RNA18SN5	848_853	NR_003286_RNA18SN5_850	850	1.17599123	5.75525618	7.940520470000001	13.883594089999999	Unm	Unm	ACCGC	-0.9913277581781609	False	False	-1.0779487489833364	False	False	-1.374253137311367	False	False	-1.0023726594957156	False	False
cond1_cond2	Minion	NR_003286_RNA18SN5	849_854	NR_003286_RNA18SN5_851	851	0.44185272	1.06912722	3.4839708899999997	14.09424555	Unm	Unm	CCGCA	-0.9894588436033833	False	False	-0.9933910846114775	False	False	-1.057663674125347	False	False	-0.9922050622429845	False	False
cond1_cond2	Minion	NR_003286_RNA18SN5	850_855	NR_003286_RNA18SN5_852	852	0.30618419	3.28504299	5.3771518799999996	15.91263231	Unm	Unm	CGCAG	-0.986159889548156	False	False	-0.9670653640948146	False	False	-1.0505139510526262	False	False	-0.9908046070009575	False	False
cond1_cond2	Minion	NR_003286_RNA18SN5	851_856	NR_003286_RNA18SN5_853	853	0.43737587	3.49200693	4.779600390000001	10.775843629999999	Unm	Unm	GCAGC	-1.010231193313771	False	False	-1.0171544857137857	False	False	-1.0006095969516617	False	False	-1.0397993862870183	False	False
cond1_cond2	Minion	NR_003286_RNA18SN5	852_857	NR_003286_RNA18SN5_854	854	0.03688907	2.31119899	3.9148496899999996	10.40564612	Unm	Unm	CAGCT	-1.1102608761205537	False	False	-1.014785733857512	False	False	-1.0212198896030151	False	False	-0.9798637909786116	False	False
cond1_cond2	Minion	NR_003286_RNA18SN5	853_858	NR_003286_RNA18SN5_855	855	0.50266748	0.6184675	2.0944545	11.31523098	Unm	Unm	AGCTA	-1.019296085656017	False	False	-1.1443850444792085	False	False	-0.9740486628039321	False	False	-0.9821098588007462	False	False
cond1_cond2	Minion	NR_003286_RNA18SN5	854_859	NR_003286_RNA18SN5_856	856	0.35742316	0.69892971	2.66721784	8.700648659999999	Unm	Unm	GCTAG	-0.9788334821341318	False	False	-1.115432415905516	False	False	-0.9582905741350822	False	False	-1.0309928641443733	False	False
cond1_cond2	Minion	NR_003286_RNA18SN5	855_860	NR_003286_RNA18SN5_857	857	0.6442989	4.19462785	6.834476480000001	8.96315994	Unm	Unm	CTAGG	-1.0184697181951585	False	False	-0.9845439461756413	False	False	-0.9944534991200543	False	False	-1.0178070777236579	False	False
cond1_cond2	Minion	NR_003286_RNA18SN5	856_861	NR_003286_RNA18SN5_858	858	0.78443268	0.87742461	4.814443110000001	10.71690495	Unm	Unm	TAGGA	-0.9727359639458539	False	False	-1.0216963761316884	False	False	-1.2921856105415348	False	False	-1.0105569498090605	False	False
cond1_cond2	Minion	NR_003286_RNA18SN5	857_862	NR_003286_RNA18SN5_859	859	0.99532531	2.5737102700000003	6.105761950000001	13.042652050000001	Unm	Unm	AGGAA	-0.9680761547969453	False	False	-0.9711206062576195	False	False	-1.0181843106092445	False	False	-0.984703642178653	False	False
cond1_cond2	Minion	NR_003286_RNA18SN5	858_863	NR_003286_RNA18SN5_860	860	1.93997113	2.37221251	5.23753657	14.61638638	Unm		GGAAT	-0.9944462439555289	False	False	-0.999532357164583	False	False	-1.0341642923537964	False	False	-0.9911660558401072	False	False
cond1_cond2	Minion	NR_003286_RNA18SN5	859_864	NR_003286_RNA18SN5_861	861	0.16334897	3.02467681	8.530547089999999	15.55096815	Unm		GAATA	-0.9788223359479826	False	False	-1.000110283149718	False	False	-0.9936588252552383	False	False	-1.053280093070711	False	False
cond1_cond2	Minion	NR_003286_RNA18SN5	860_865	NR_003286_RNA18SN5_862	862	0.9222171	5.7683621800000004	9.816746989999999	17.93501769	psU	psU	AATAA	-0.9862851774802801	False	False	-1.0706372562032567	False	False	-0.9987243400257846	False	False	-0.9835118133800232	False	False
cond1_cond2	Minion	NR_003286_RNA18SN5	861_866	NR_003286_RNA18SN5_863	863	1.64835674	1.8120063800000001	3.61717257	19.366850460000002	Unm		ATAAT	-0.98937502945919	False	False	-0.9529319866501055	False	False	-0.9662611764244241	False	False	-0.9715653863037051	False	False
cond1_cond2	Minion	NR_003286_RNA18SN5	862_867	NR_003286_RNA18SN5_864	864	0.29670797	4.95775981	8.73771198	17.74669115	Unm		TAATG	-0.9945678146239475	False	False	-0.993867153416175	False	False	-1.048918747299898	False	False	-1.0208629088837058	False	False
cond1_cond2	Minion	NR_003286_RNA18SN5	863_868	NR_003286_RNA18SN5_865	865	0.42289215	3.80404528	7.2929924800000006	13.706516910000001	psU	psU	AATGG	-1.0663178752402762	False	False	-0.9737197636093706	False	False	-1.0238620795033941	False	False	-1.0615201433140735	False	False
cond1_cond2	Minion	NR_003286_RNA18SN5	864_869	NR_003286_RNA18SN5_866	866	0.78648618	1.4045174999999999	3.93693325	14.002558469999999	Gm	Gm	ATGGA	-0.9796416097715855	False	False	-1.0770781086835346	False	False	-0.996158171745957	False	False	-0.9872907854156123	False	False
cond1_cond2	Minion	NR_003286_RNA18SN5	865_870	NR_003286_RNA18SN5_867	867	0.75739631	1.72818794	4.27097955	11.85168752	Unm		TGGAA	-1.0065621771568323	False	False	-0.9951547746510065	False	False	-1.010502443090703	False	False	-1.0500230327668671	False	False
cond1_cond2	Minion	NR_003286_RNA18SN5	866_871	NR_003286_RNA18SN5_868	868	1.05541932	2.10804794	4.45888944	12.562962370000001	Unm		GGAAT	-0.9688014876287199	False	False	-0.9756199518700018	False	False	-1.0125359348083376	False	False	-0.978388120081062	False	False
cond1_cond2	Minion	NR_003286_RNA18SN5	867_872	NR_003286_RNA18SN5_869	869	0.27799396	2.80688886	5.98762361	12.223947319999999	Unm	Unm	GAATA	-0.9758216553849863	False	False	-1.037524297028083	False	False	-1.0693159714142708	False	False	-0.9889501655459189	False	False
cond1_cond2	Minion	NR_003286_RNA18SN5	868_873	NR_003286_RNA18SN5_870	870	0.52896505	4.51532013	7.269534500000001	12.24236741	Unm	Unm	AATAG	-0.9830223437298405	False	False	-0.9882876713022014	False	False	-0.9972338231978298	False	False	-0.9973819491319522	False	False
cond1_cond2	Minion	NR_003286_RNA18SN5	869_874	NR_003286_RNA18SN5_871	871	0.83895407	1.0655024499999999	3.02781985	13.915818289999999	Unm	Unm	ATAGG	-1.0088939621184014	False	False	-0.9984275851708306	False	False	-0.9816871950561648	False	False	-1.0241945281718554	False	False
cond1_cond2	Minion	NR_003286_RNA18SN5	870_875	NR_003286_RNA18SN5_872	872	0.58184702	1.74660803	3.9137306799999996	11.35758977	Unm	Unm	TAGGA	-1.0024901874437224	False	False	-1.0233237934515098	False	False	-1.0212198896030156	False	False	-1.0236444026243041	False	False
cond1_cond2	Minion	NR_003286_RNA18SN5	871_876	NR_003286_RNA18SN5_873	873	0.57351137	3.78149882	5.95399199	7.4581658299999996	Unm	Unm	AGGAC	-0.9836679967343501	False	False	-1.0495303377122684	False	False	-1.0164865881251355	False	False	-0.9910973231258996	False	False
cond1_cond2	Minion	NR_003286_RNA18SN5	872_877	NR_003286_RNA18SN5_874	874	0.22569216	0.24866033999999998	3.9269268399999997	11.70004724	Unm	Unm	GGACC	-1.0804556587340566	False	False	-0.989660898089659	False	False	-1.004952127842182	False	False	-0.9850612070647777	False	False
cond1_cond2	Minion	NR_003286_RNA18SN5	873_878	NR_003286_RNA18SN5_875	875	0.52599992	0.61589619	5.282082229999999	13.58974733	Unm	Unm	GACCG	-0.982143526533622	False	False	-1.1309508988960109	False	False	-0.9756023138946969	False	False	-0.9874579740642758	False	False
cond1_cond2	Minion	NR_003286_RNA18SN5	874_879	NR_003286_RNA18SN5_876	876	1.99690819	5.30738386	8.20269065	10.4778358	Unm	Unm	ACCGC	-1.0517868061531512	False	False	-0.9659799153830269	False	False	-1.0316408790190352	False	False	-1.0143182656284337	False	False
cond1_cond2	Minion	NR_003286_RNA18SN5	875_880	NR_003286_RNA18SN5_877	877	1.87007432	3.63630812	7.59169685	16.40494131	Unm	Unm	CCGCG	-1.0083271008205004	False	False	-1.0022938564159791	False	False	-1.0309025124473705	False	False	-1.042737371237473	False	False
cond1_cond2	Minion	NR_003286_RNA18SN5	876_881	NR_003286_RNA18SN5_878	878	0.27354039	0.66958729	5.80820713	16.24300724	Unm	Unm	CGCGG	-1.026255951167539	False	False	-0.9487915181107278	False	False	-0.9940181695172265	False	False	-1.006827272539777	False	False
cond1_cond2	Minion	NR_003286_RNA18SN5	877_882	NR_003286_RNA18SN5_879	879	1.15894023	6.1757658499999994	8.902826000000001	11.7321884	Unm	Unm	GCGGT	-0.9874466920452925	False	False	-1.0753368469531814	False	False	-0.9837746535034491	False	False	-0.9927683604187513	False	False
cond1_cond2	Minion	NR_003286_RNA18SN5	878_883	NR_003286_RNA18SN5_880	880	0.1126971	0.45396211999999997	2.5189913899999996	10.41980484	Unm	Unm	CGGTT	-0.9945696992457735	False	False	-0.996142506729025	False	False	-1.015300947163332	False	False	-0.9699230169790176	False	False
cond1_cond2	Minion	NR_003286_RNA18SN5	879_884	NR_003286_RNA18SN5_881	881	0.47074834	0.79656502	2.3024638900000003	9.88475321	Unm	Unm	GGTTC	-0.9736991181316037	False	False	-1.1689627115285333	False	False	-1.012535606631186	False	False	-1.0414278048115526	False	False
cond1_cond2	Minion	NR_003286_RNA18SN5	880_885	NR_003286_RNA18SN5_882	882	0.16180031	2.32392456	3.3698042200000002	4.9764965100000005	Unm	Unm	GTTCT	-1.0106676092808669	False	False	-1.0000729388384466	False	False	-1.0446575659489852	False	False	-0.9747055237237303	False	False
cond1_cond2	Minion	NR_003286_RNA18SN5	881_886	NR_003286_RNA18SN5_883	883	0.07246123	0.13453566	1.46610189	5.07290006	Unm	Unm	TTCTA	-0.9831859224800624	False	False	-0.9771490848156933	False	False	-0.9785827059511932	False	False	-0.9990978079183914	False	False
cond1_cond2	Minion	NR_003286_RNA18SN5	882_887	NR_003286_RNA18SN5_884	884	0.38997299	1.26750915	4.680849970000001	13.82357606	Unm	Unm	TCTAT	-0.9650236952737442	False	False	-1.0175972805515185	False	False	-1.0197521232459708	False	False	-1.0070980193242947	False	False
cond1_cond2	Minion	NR_003286_RNA18SN5	883_888	NR_003286_RNA18SN5_885	885	0.30904459	0.5503656699999999	3.9352144600000005	13.162677669999999	Unm	Unm	CTATT	-0.9926240867207348	False	False	-1.0434610256544525	False	False	-0.9985268200192451	False	False	-1.0655632190070325	False	False
cond1_cond2	Minion	NR_003286_RNA18SN5	884_889	NR_003286_RNA18SN5_886	886	2.87003469	9.54724102	11.857889420000001	19.1221407	Unm	Unm	TATTT	-0.9842535592348829	False	False	-1.2839235577099246	False	False	-1.0249691848699578	False	False	-1.0085996093438296	False	False
cond1_cond2	Minion	NR_003286_RNA18SN5	885_890	NR_003286_RNA18SN5_887	887	0.05237988	1.6630261699999997	7.887959410000001	20.92234178	Unm	Unm	ATTTT	-0.9821694911468709	False	False	-1.014752179241348	False	False	-1.2861769894895898	False	False	-1.0384446509323113	False	False
cond1_cond2	Minion	NR_003286_RNA18SN5	886_891	NR_003286_RNA18SN5_888	888	1.55925094	6.093998689999999	10.89755936	21.188269700000003	Unm	Unm	TTTTG	-1.0360647940359442	False	False	-1.0115090586841078	False	False	-0.9879269095027533	False	False	-1.041058050952398	False	False
cond1_cond2	Minion	NR_003286_RNA18SN5	887_892	NR_003286_RNA18SN5_889	889	1.48660302	3.06771023	5.20096544	12.702601459999999	Unm	Unm	TTTGT	-1.0002289114239833	False	False	-1.0811941338354216	False	False	-1.0461746562468734	False	False	-1.0285623473926249	False	False
cond1_cond2	Minion	NR_003286_RNA18SN5	888_893	NR_003286_RNA18SN5_890	890	0.39454308	0.81629359	4.88153799	12.045986039999999	Unm	Unm	TTGTT	-1.0022011851429444	False	False	-0.9866617371983569	False	False	-1.0503430162051894	False	False	-1.020858335543507	False	False
cond1_cond2	Minion	NR_003286_RNA18SN5	889_894	NR_003286_RNA18SN5_891	891	0.12708131	1.06157278	5.16918461	8.189451470000002	Unm	Unm	TGTTG	-0.9976303328243763	False	False	-1.0398314807423015	False	False	-0.982727127358249	False	False	-1.0277769048941408	False	False
cond1_cond2	Minion	NR_003286_RNA18SN5	890_895	NR_003286_RNA18SN5_892	892	0.89230913	1.00641075	3.03235959	5.79813877	Unm	Unm	GTTGG	-0.965520092893742	False	False	-0.9858370947126349	False	False	-0.999272948486681	False	False	-1.0770896526694345	False	False
cond1_cond2	Minion	NR_003286_RNA18SN5	891_896	NR_003286_RNA18SN5_893	893	1.3341566	2.2374641200000003	5.77855556	8.46074104	Unm	Unm	TTGGT	-0.9681532700514293	False	False	-1.0074557758811689	False	False	-0.991407638373951	False	False	-0.9829176465601173	False	False
cond1_cond2	Minion	NR_003286_RNA18SN5	892_897	NR_003286_RNA18SN5_894	894	0.17016785	0.67639753	6.154247289999999	10.72295344	Unm		TGGTT	-1.0458394032324927	False	False	-0.9913812228705661	False	False	-0.9667862721604307	False	False	-1.0195506861769401	False	False
cond1_cond2	Minion	NR_003286_RNA18SN5	893_898	NR_003286_RNA18SN5_895	895	2.35153315	3.47889586	6.08159505	10.082862030000001	Unm		GGTTT	-1.046250570655078	False	False	-1.0201626507652555	False	False	-1.006862730765352	False	False	-0.9750132537560114	False	False
cond1_cond2	Minion	NR_003286_RNA18SN5	894_899	NR_003286_RNA18SN5_896	896	0.89985088	3.32378518	7.04702674	9.20797188	psU	psU	GTTTT	-0.9920705100373552	False	False	-1.0241177184706383	False	False	-1.0461860048715226	False	False	-1.178344222284879	False	False
cond1_cond2	Minion	NR_003286_RNA18SN5	895_900	NR_003286_RNA18SN5_897	897	0.19852386	0.36631934	5.1019175599999995	9.946390950000001	Unm		TTTTC	-1.0732097148650241	False	False	-1.0564724804222307	False	False	-1.023158671718474	False	False	-0.9950992943509192	False	False
cond1_cond2	Minion	NR_003286_RNA18SN5	896_901	NR_003286_RNA18SN5_898	898	1.0030167	1.3625739700000001	3.2983268700000004	9.75757922	Unm		TTTCG	-0.9728072411096369	False	False	-0.9791291808141178	False	False	-0.9944739440011784	False	False	-0.9624304658312468	False	False
cond1_cond2	Minion	NR_003286_RNA18SN5	897_902	NR_003286_RNA18SN5_899	899	0.48119749	1.4148166	2.9725378300000003	6.43379404	Unm	Unm	TTCGG	-1.0499285760580332	False	False	-1.0454399006702313	False	False	-1.0285883063411787	False	False	-1.0261162055398578	False	False
cond1_cond2	Minion	NR_003286_RNA18SN5	898_903	NR_003286_RNA18SN5_900	900	0.35618067	3.2900841300000003	4.95793644	6.72079271	Unm	Unm	TCGGA	-0.9810222753693308	False	False	-0.9731644146629458	False	False	-0.9678897724006305	False	False	-1.0379661632464652	False	False
cond1_cond2	Minion	NR_003286_RNA18SN5	900_905	NR_003286_RNA18SN5_902	902	0.18363812	0.65331801	1.1360228399999999	5.41010475	Unm	Unm	GGAAC	-1.0280187704897155	False	False	-1.0438835281752505	False	False	-1.055543781591163	False	False	-1.0408451172090096	False	False
cond1_cond2	Minion	NR_003286_RNA18SN5	901_906	NR_003286_RNA18SN5_903	903	0.05434551	1.03957816	1.4243791799999999	2.50977657	Unm	Unm	GAACT	-1.0111076769914347	False	False	-1.0649258220963922	False	False	-0.9873362032476152	False	False	-1.618357952153658	False	False
cond1_cond2	Minion	NR_003286_RNA18SN5	902_907	NR_003286_RNA18SN5_904	904	0.07217865	0.42712445	1.52197753	4.93076428	Unm	Unm	AACTG	-0.9848521128805178	False	False	-1.0127031963465434	False	False	-0.996386271894041	False	False	-0.9811039294736613	False	False
cond1_cond2	Minion	NR_003286_RNA18SN5	903_908	NR_003286_RNA18SN5_905	905	0.12898425	0.38975595	1.26382206	5.724611319999999	Unm	Unm	ACTGA	-1.0075222924647906	False	False	-1.0212942311480395	False	False	-1.1453477716760656	False	False	-1.1048219983752685	False	False
cond1_cond2	Minion	NR_003286_RNA18SN5	904_909	NR_003286_RNA18SN5_906	906	0.7278852	2.42098771	3.73737034	5.980818299999999	Unm	Unm	CTGAG	-1.0350864693217536	False	False	-0.9878631900518837	False	False	-1.0069019502121568	False	False	-0.9656416390429767	False	False
cond1_cond2	Minion	NR_003286_RNA18SN5	905_910	NR_003286_RNA18SN5_907	907	0.01965675	1.44716505	3.5183136299999997	7.028264799999999	Unm	Unm	TGAGG	-0.9681247054161657	False	False	-0.9984997727850976	False	False	-0.9754969089652089	False	False	-1.003232400636163	False	False
cond1_cond2	Minion	NR_003286_RNA18SN5	906_911	NR_003286_RNA18SN5_908	908	1.09556298	1.2957851399999998	2.19598441	8.996839430000001	Unm	Unm	GAGGC	-1.0928236475638917	False	False	-0.9836064148253595	False	False	-1.0833947092952256	False	False	-1.0354147966210019	False	False
cond1_cond2	Minion	NR_003286_RNA18SN5	907_912	NR_003286_RNA18SN5_909	909	0.11871615	1.47457095	2.65530897	7.965290249999999	Unm	Unm	AGGCC	-0.9721936562262824	False	False	-1.1545723909840024	False	False	-0.9854671178370393	False	False	-1.0127381707686296	False	False
cond1_cond2	Minion	NR_003286_RNA18SN5	908_913	NR_003286_RNA18SN5_910	910	0.03394117	2.3583305799999996	4.38275572	11.81391496	Unm	Unm	GGCCA	-1.0813866998456958	False	False	-1.0238758374718075	False	False	-0.9933803795623266	False	False	-1.2292881660558248	False	False
cond1_cond2	Minion	NR_003286_RNA18SN5	909_914	NR_003286_RNA18SN5_911	911	0.03157712	1.3894385299999998	2.80620015	12.29474913	Unm	Unm	GCCAT	-0.9656600223869927	False	False	-1.04955909478887	False	False	-1.0137603763873497	False	False	-0.9720609860763767	False	False
cond1_cond2	Minion	NR_003286_RNA18SN5	910_915	NR_003286_RNA18SN5_912	912	0.77856889	5.29578976	6.04421098	11.21852385	Unm	Unm	CCATG	-1.0156356687977577	False	False	-0.9613181904445541	False	False	-0.9816032397559512	False	False	-1.0771665935783203	False	False
cond1_cond2	Minion	NR_003286_RNA18SN5	911_916	NR_003286_RNA18SN5_913	913	0.48553541	1.77661931	2.89236337	10.158512850000001	Unm	Unm	CATGA	-1.0592503259979127	False	False	-1.0858022142711525	False	False	-1.010348577159928	False	False	-1.0102585825338433	False	False
cond1_cond2	Minion	NR_003286_RNA18SN5	912_917	NR_003286_RNA18SN5_914	914	0.19736752	0.39834567	2.28309052	11.49448524	Unm	Unm	ATGAT	-1.1169064489229155	False	False	-0.9897495721738199	False	False	-1.006464369408525	False	False	-1.0331598827156372	False	False
cond1_cond2	Minion	NR_003286_RNA18SN5	913_918	NR_003286_RNA18SN5_915	915	0.10823053	1.29831958	3.4287161100000003	7.705996300000001	Unm		TGATT	-1.0129319673289416	False	False	-0.9664076444427557	False	False	-0.9576895229899348	False	False	-0.9864472661601754	False	False
cond1_cond2	Minion	NR_003286_RNA18SN5	914_919	NR_003286_RNA18SN5_916	916	0.51241002	2.72541092	4.14937001	6.477132859999999	Unm		GATTA	-1.0159946896740286	False	False	-0.9580314248679365	False	False	-0.9724983789554177	False	False	-1.0279544907848797	False	False
cond1_cond2	Minion	NR_003286_RNA18SN5	915_920	NR_003286_RNA18SN5_917	917	0.93508358	1.5073008200000002	2.8301253600000003	8.487917750000001	psU	psU	ATTAA	-1.0060210715339168	False	False	-0.985583272571008	False	False	-1.0182625868240522	False	False	-0.9819244889559977	False	False
cond1_cond2	Minion	NR_003286_RNA18SN5	916_921	NR_003286_RNA18SN5_918	918	0.18327746	0.54775587	2.6134188700000003	7.99507341	Unm		TTAAG	-1.0281264542687276	False	False	-1.0130009042450405	False	False	-1.11160934802945	False	False	-1.0090956322300733	False	False
cond1_cond2	Minion	NR_003286_RNA18SN5	917_922	NR_003286_RNA18SN5_919	919	0.51890653	2.40913056	3.6733268499999996	8.66938803	Unm		TAAGA	-1.0021458651616475	False	False	-0.9969691474372034	False	False	-1.0450038918779119	False	False	-1.0117406545457794	False	False
cond1_cond2	Minion	NR_003286_RNA18SN5	918_923	NR_003286_RNA18SN5_920	920	0.09926287	0.80547524	2.93233836	13.713279039999998	Unm	Unm	AAGAG	-0.9734223746405972	False	False	-1.059262261553043	False	False	-1.029161365004768	False	False	-1.042778417278572	False	False
cond1_cond2	Minion	NR_003286_RNA18SN5	919_924	NR_003286_RNA18SN5_921	921	0.04657238	3.39972554	7.21482643	15.20416449	Unm	Unm	AGAGG	-1.0125892077375371	False	False	-1.0039672653186476	False	False	-1.0034485484764053	False	False	-1.039899652105745	False	False
cond1_cond2	Minion	NR_003286_RNA18SN5	920_925	NR_003286_RNA18SN5_922	922	1.37810675	6.5511918300000005	8.66739724	14.129167630000001	Unm	Unm	GAGGG	-1.1266436667964377	False	False	-0.9804094764228142	False	False	-1.0405910794247848	False	False	-1.0215049764355433	False	False
cond1_cond2	Minion	NR_003286_RNA18SN5	921_926	NR_003286_RNA18SN5_923	923	1.81882474	2.03864132	3.6589556999999995	16.7360208	Unm	Unm	AGGGA	-1.0296738052554815	False	False	-1.070392591760152	False	False	-1.051612565566192	False	False	-1.002466808360448	False	False
cond1_cond2	Minion	NR_003286_RNA18SN5	922_927	NR_003286_RNA18SN5_924	924	0.15154542	1.3341337	4.5919124	15.998579759999998	Unm	Unm	GGGAC	-0.9940273917621492	False	False	-1.013243927772128	False	False	-0.9628203975908223	False	False	-0.9867736124838578	False	False
cond1_cond2	Minion	NR_003286_RNA18SN5	923_928	NR_003286_RNA18SN5_925	925	0.04408983	3.41232841	6.49677782	12.73468228	Unm	Unm	GGACG	-0.9687749884170422	False	False	-0.9941368892167957	False	False	-0.978767022123278	False	False	-1.0458505026513447	False	False
cond1_cond2	Minion	NR_003286_RNA18SN5	924_929	NR_003286_RNA18SN5_926	926	0.01675738	2.6622845	5.17252701	12.22206754	Unm	Unm	GACGG	-1.1002159907563445	False	False	-1.0127101410112123	False	False	-0.9853178011812581	False	False	-0.9915563867928825	False	False
cond1_cond2	Minion	NR_003286_RNA18SN5	925_930	NR_003286_RNA18SN5_927	927	1.09732187	3.28729435	4.85946822	11.96267105	Unm	Unm	ACGGC	-1.0873562469648097	False	False	-0.9687155111885504	False	False	-0.986141347444123	False	False	-1.123818219173815	False	False
cond1_cond2	Minion	NR_003286_RNA18SN5	926_931	NR_003286_RNA18SN5_928	928	1.21728539	1.52602658	3.1344649400000004	9.13136475	Unm	Unm	CGGCC	-1.011601844282636	False	False	-0.9576126630566731	False	False	-0.9903017919858664	False	False	-0.9714025560171586	False	False
cond1_cond2	Minion	NR_003286_RNA18SN5	927_932	NR_003286_RNA18SN5_929	929	0.29404127	1.0747372099999999	3.65197574	8.320225390000001	Unm	Unm	GGCCG	-0.9758399464289589	False	False	-0.9968630131177727	False	False	-1.0471331465424447	False	False	-1.0153856643501866	False	False
cond1_cond2	Minion	NR_003286_RNA18SN5	928_933	NR_003286_RNA18SN5_930	930	0.20031784	0.5810221099999999	2.2435144599999997	5.36040398	Unm	Unm	GCCGG	-1.0017088729958972	False	False	-0.9929245693741091	False	False	-0.9877532730389247	False	False	-1.0409999990174894	False	False
cond1_cond2	Minion	NR_003286_RNA18SN5	929_934	NR_003286_RNA18SN5_931	931	0.06231343	1.8511451399999999	2.43652637	6.06390292	Unm	Unm	CCGGG	-0.9949411981702407	False	False	-1.0364417079803834	False	False	-0.9433764659167266	False	False	-1.054175246933454	False	False
cond1_cond2	Minion	NR_003286_RNA18SN5	930_935	NR_003286_RNA18SN5_932	932	0.08885226	0.32747294	0.86093262	6.27561183	Unm	Unm	CGGGG	-0.9997333843138112	False	False	-0.9887838709542924	False	False	-0.9739767458673431	False	False	-1.0033069398198804	False	False
cond1_cond2	Minion	NR_003286_RNA18SN5	931_936	NR_003286_RNA18SN5_933	933	0.00216986	2.22952552	3.7741041200000005	10.09138639	Unm	Unm	GGGGG	-1.093898127916999	False	False	-1.047313972078628	False	False	-1.016014977899845	False	False	-0.9792570933851085	False	False
cond1_cond2	Minion	NR_003286_RNA18SN5	932_937	NR_003286_RNA18SN5_934	934	0.26865855	1.28644612	2.64839765	10.91943987	Unm	Unm	GGGGC	-0.9985294465654295	False	False	-0.9897952717091713	False	False	-0.9990798719071942	False	False	-1.0398550803502211	False	False
cond1_cond2	Minion	NR_003286_RNA18SN5	933_938	NR_003286_RNA18SN5_935	935	1.12475436	4.3967966700000005	6.042969530000001	11.84124484	Unm	Unm	GGGCA	-1.0788673089429124	False	False	-0.9838156304841965	False	False	-0.9848331483524788	False	False	-1.1011165463639236	False	False
cond1_cond2	Minion	NR_003286_RNA18SN5	934_939	NR_003286_RNA18SN5_936	936	0.14617505	2.67919862	5.436978160000001	15.1861292	Unm	Unm	GGCAT	-1.0524625209241127	False	False	-1.015650339219337	False	False	-0.995917680428624	False	False	-1.0312559425880008	False	False
cond1_cond2	Minion	NR_003286_RNA18SN5	935_940	NR_003286_RNA18SN5_937	937	1.2291694	1.24927791	5.02819226	20.56708887	Unm	Unm	GCATT	-1.0180614188630217	False	False	-1.08606790857601	False	False	-1.047881493499038	False	False	-1.0738441751396022	False	False
cond1_cond2	Minion	NR_003286_RNA18SN5	936_941	NR_003286_RNA18SN5_938	938	0.13519723	5.57440988	9.379192660000001	17.39109173	Unm	Unm	CATTC	-1.0598799575703293	False	False	-1.1873145096637239	False	False	-0.9665382927714997	False	False	-1.057260528392074	False	False
cond1_cond2	Minion	NR_003286_RNA18SN5	937_942	NR_003286_RNA18SN5_939	939	2.37278771	6.66740579	8.716295970000001	18.39050367	Unm	Unm	ATTCG	-1.0591469579206527	False	False	-0.9748615592684328	False	False	-1.0251836111773973	False	False	-1.0032180162046787	False	False
cond1_cond2	Minion	NR_003286_RNA18SN5	938_943	NR_003286_RNA18SN5_940	940	0.05665062	1.22079953	4.7693525900000004	20.25015636	Unm	Unm	TTCGT	-1.0281764234005737	False	False	-1.071929013472795	False	False	-1.0087523591794263	False	False	-0.9798753148345375	False	False
cond1_cond2	Minion	NR_003286_RNA18SN5	939_944	NR_003286_RNA18SN5_941	941	0.62787293	3.67861056	6.67473504	18.10617185	Unm	Unm	TCGTA	-1.0135437478559655	False	False	-1.0030276067073625	False	False	-1.054141586132415	False	False	-0.9855205964742266	False	False
cond1_cond2	Minion	NR_003286_RNA18SN5	940_945	NR_003286_RNA18SN5_942	942	0.41269519	3.1089306	4.60581457	12.091801949999999	Unm	Unm	CGTAT	-1.0084233538610805	False	False	-1.034256143086339	False	False	-0.9831592855302873	False	False	-1.0018700516768824	False	False
cond1_cond2	Minion	NR_003286_RNA18SN5	941_946	NR_003286_RNA18SN5_943	943	0.15399096	3.43042537	5.40632785	12.89849697	Unm	Unm	GTATT	-1.0199042170731578	False	False	-1.0009246056213343	False	False	-1.0148514116788083	False	False	-0.9831492772873416	False	False
cond1_cond2	Minion	NR_003286_RNA18SN5	942_947	NR_003286_RNA18SN5_944	944	0.65836946	0.65303589	1.8574657300000004	10.81115693	Unm	Unm	TATTG	-0.9779495855499304	False	False	-1.0489425620299775	False	False	-0.9760589839915417	False	False	-1.0060134914243142	False	False
cond1_cond2	Minion	NR_003286_RNA18SN5	943_948	NR_003286_RNA18SN5_945	945	0.2769649	2.02749455	3.21446344	9.40558061	Unm	Unm	ATTGC	-0.9775291525284941	False	False	-1.0950213255209873	False	False	-1.0799903234106651	False	False	-0.9803689196136931	False	False
cond1_cond2	Minion	NR_003286_RNA18SN5	944_949	NR_003286_RNA18SN5_946	946	0.36077879	1.59127052	2.6205456199999997	9.08345513	Unm	Unm	TTGCG	-0.9820457470977786	False	False	-1.0220015347489129	False	False	-1.0543758362371585	False	False	-1.1182033934593498	False	False
cond1_cond2	Minion	NR_003286_RNA18SN5	945_950	NR_003286_RNA18SN5_947	947	0.01382968	1.70335428	2.4559163	8.54029679	Unm	Unm	TGCGC	-1.0458858372967934	False	False	-0.9898438174533133	False	False	-1.0036857388498832	False	False	-0.99124244273152	False	False
cond1_cond2	Minion	NR_003286_RNA18SN5	946_951	NR_003286_RNA18SN5_948	948	0.08011106	3.10829989	3.58653887	7.70412169	Unm	Unm	GCGCC	-1.0358297224150053	False	False	-1.036391344756813	False	False	-1.0087208347487155	False	False	-0.9864472661601754	False	False
cond1_cond2	Minion	NR_003286_RNA18SN5	947_952	NR_003286_RNA18SN5_949	949	0.03470727	0.10987755	0.29206603999999997	10.910328519999998	Unm	Unm	CGCCG	-1.153035489726284	False	False	-0.9440278285752205	False	False	-2.8345254277625727	False	False	-1.0205808842458668	False	False
cond1_cond2	Minion	NR_003286_RNA18SN5	948_953	NR_003286_RNA18SN5_950	950	0.06892324	1.19131945	1.87355491	12.34678559	Unm	Unm	GCCGC	-1.0196116175192245	False	False	-1.0013012000153283	False	False	-1.0125401711657898	False	False	-1.0659780395159841	False	False
cond1_cond2	Minion	NR_003286_RNA18SN5	949_954	NR_003286_RNA18SN5_951	951	0.01932451	4.79747735	5.626099099999999	11.877208809999999	Unm	Unm	CCGCT	-0.9715926736719813	False	False	-1.0072228190178005	False	False	-0.977543906623942	False	False	-0.9681041706082059	False	False
cond1_cond2	Minion	NR_003286_RNA18SN5	950_955	NR_003286_RNA18SN5_952	952	0.54809262	3.13981135	3.5929224800000004	12.68961399	Unm	Unm	CGCTA	-1.0276315876632443	False	False	-0.9902708784205284	False	False	-0.9952933343506079	False	False	-1.0194861039075511	False	False
cond1_cond2	Minion	NR_003286_RNA18SN5	951_956	NR_003286_RNA18SN5_953	953	0.17689862	2.6387231099999995	3.76586061	11.87751023	Unm	Unm	GCTAG	-0.9905608306268266	False	False	-1.0319648004690767	False	False	-1.024630947783709	False	False	-0.9684967823947277	False	False
cond1_cond2	Minion	NR_003286_RNA18SN5	952_957	NR_003286_RNA18SN5_954	954	0.18796476	0.92228273	3.21375058	9.33102406	Unm	Unm	CTAGA	-1.195523451730233	False	False	-1.003776476233045	False	False	-1.080875256469143	False	False	-0.9863107361670391	False	False
cond1_cond2	Minion	NR_003286_RNA18SN5	953_958	NR_003286_RNA18SN5_955	955	0.37175561	0.37921569	2.0168496499999997	8.91959898	Unm	Unm	TAGAG	-1.0286374124267659	False	False	-1.0192291844263497	False	False	-1.1064201050592617	False	False	-0.9931013904641333	False	False
cond1_cond2	Minion	NR_003286_RNA18SN5	954_959	NR_003286_RNA18SN5_956	956	1.194721	2.2509911799999998	3.3540693700000004	7.132282	Unm	Unm	AGAGG	-1.0083083704302862	False	False	-1.0110544585305736	False	False	-1.032283408958677	False	False	-1.0173041391069486	False	False
cond1_cond2	Minion	NR_003286_RNA18SN5	955_960	NR_003286_RNA18SN5_957	957	0.07804958	2.72838627	4.7759778	9.902450830000001	Unm	Unm	GAGGT	-1.035697141440805	False	False	-0.9513439282052054	False	False	-1.0061288307158651	False	False	-1.0167850953583681	False	False
cond1_cond2	Minion	NR_003286_RNA18SN5	956_961	NR_003286_RNA18SN5_958	958	0.46530824	0.85140613	2.4116188199999997	12.207401229999999	Unm	Unm	AGGTG	-0.9686581155406884	False	False	-1.1403074167465446	False	False	-0.9998357056818186	False	False	-1.0105443366706999	False	False
cond1_cond2	Minion	NR_003286_RNA18SN5	957_962	NR_003286_RNA18SN5_959	959	0.01580668	3.69245156	5.2886488	11.72100545	Unm	Unm	GGTGA	-1.0805821257271675	False	False	-1.0076227776275979	False	False	-0.9699820773488185	False	False	-0.9798928016918366	False	False
cond1_cond2	Minion	NR_003286_RNA18SN5	958_963	NR_003286_RNA18SN5_960	960	0.27163543	2.6841660899999997	4.66384859	9.821436740000001	Unm	Unm	GTGAA	-1.03091463217258	False	False	-1.0138182196545364	False	False	-1.0086173208567506	False	False	-1.1257360608458526	False	False
cond1_cond2	Minion	NR_003286_RNA18SN5	959_964	NR_003286_RNA18SN5_961	961	0.78120399	1.7645954	2.9486743800000004	10.11830158	Unm	Unm	TGAAA	-0.9785856918267379	False	False	-1.0649296081723685	False	False	-1.0255345570147019	False	False	-0.9986996804489771	False	False
cond1_cond2	Minion	NR_003286_RNA18SN5	960_965	NR_003286_RNA18SN5_962	962	0.71736359	0.8288175600000001	2.9324239899999998	10.014395930000001	Unm	Unm	GAAAT	-1.0261236086709393	False	False	-0.9686711409030409	False	False	-1.029161365004768	False	False	-1.006838249441275	False	False
cond1_cond2	Minion	NR_003286_RNA18SN5	961_966	NR_003286_RNA18SN5_963	963	0.17927328	1.14827097	4.62324835	11.927550879999998	Unm		AAATT	-0.9837654798152308	False	False	-0.9794501699976423	False	False	-1.0067961252492457	False	False	-1.0228151336841271	False	False
cond1_cond2	Minion	NR_003286_RNA18SN5	962_967	NR_003286_RNA18SN5_964	964	0.87149373	3.5885459099999997	5.78122887	10.87186059	Unm		AATTC	-1.0104343361011234	False	False	-0.9986803472237838	False	False	-0.9917800702853328	False	False	-0.9753812163801625	False	False
cond1_cond2	Minion	NR_003286_RNA18SN5	963_968	NR_003286_RNA18SN5_965	965	1.10491607	4.59732104	8.846890470000002	15.484082979999998	psU	psU	ATTCT	-1.120069691449131	False	False	-0.9925576014908273	False	False	-0.9670004788611299	False	False	-0.9846123735471576	False	False
cond1_cond2	Minion	NR_003286_RNA18SN5	964_969	NR_003286_RNA18SN5_966	966	0.19113002	0.70890511	6.17119384	16.12594391	Unm		TTCTT	-0.9923453719369999	False	False	-1.1025412555419476	False	False	-0.9772729994580519	False	False	-0.9767424866227333	False	False
cond1_cond2	Minion	NR_003286_RNA18SN5	965_970	NR_003286_RNA18SN5_967	967	3.0076724	5.4410399499999995	7.591474589999999	14.428938239999997	Unm		TCTTG	-1.0860821003335237	False	False	-1.0218161869708384	False	False	-1.0311578472327745	False	False	-1.0205343465289611	False	False
cond1_cond2	Minion	NR_003286_RNA18SN5	966_971	NR_003286_RNA18SN5_968	968	0.47820653	1.7901319	5.76109134	10.86458746	Unm	Unm	CTTGG	-1.0273992170717547	False	False	-1.0506000495214916	False	False	-0.9888437781707543	False	False	-0.9733632903188205	False	False
cond1_cond2	Minion	NR_003286_RNA18SN5	967_972	NR_003286_RNA18SN5_969	969	0.37618202	1.8915402399999999	5.869757460000001	10.72929108	Unm	Unm	TTGGA	-1.037439518315176	False	False	-1.0476965554303883	False	False	-1.0138387130335669	False	False	-1.0393634691084184	False	False
cond1_cond2	Minion	NR_003286_RNA18SN5	968_973	NR_003286_RNA18SN5_970	970	0.395975	1.03297026	2.0350467500000002	5.87342509	Unm	Unm	TGGAC	-0.9841758399234231	False	False	-1.0153677115266961	False	False	-1.156642921152272	False	False	-0.9683563625974451	False	False
cond1_cond2	Minion	NR_003286_RNA18SN5	969_974	NR_003286_RNA18SN5_971	971	0.09636329	0.57360873	1.8157200900000001	7.377442	Unm	Unm	GGACC	-1.0471484645502949	False	False	-0.9782351912139653	False	False	-0.979268625500431	False	False	-1.0318520511857154	False	False
cond1_cond2	Minion	NR_003286_RNA18SN5	970_975	NR_003286_RNA18SN5_972	972	0.05132465	0.58517396	1.58295036	6.21652345	Unm	Unm	GACCG	-1.012752958944753	False	False	-0.9916898474647979	False	False	-1.0144193955133969	False	False	-1.0395034409948616	False	False
cond1_cond2	Minion	NR_003286_RNA18SN5	971_976	NR_003286_RNA18SN5_973	973	0.41862969	3.2941488100000003	4.14602335	6.42402195	Unm	Unm	ACCGG	-0.9507687177428311	False	False	-0.976506680557951	False	False	-0.9788879381640502	False	False	-0.9976795291830962	False	False
cond1_cond2	Minion	NR_003286_RNA18SN5	972_977	NR_003286_RNA18SN5_974	974	0.08680842	0.73062169	3.08747017	8.88319056	Unm	Unm	CCGGC	-0.9861189012869517	False	False	-0.991448347762887	False	False	-1.0838927389458723	False	False	-1.0007419107706608	False	False
cond1_cond2	Minion	NR_003286_RNA18SN5	973_978	NR_003286_RNA18SN5_975	975	0.61737818	1.24046876	3.15655634	11.018865459999999	Unm	Unm	CGGCG	-1.0134823571879354	False	False	-1.0829639734920273	False	False	-0.9647945309778596	False	False	-0.9916337264010192	False	False
cond1_cond2	Minion	NR_003286_RNA18SN5	974_979	NR_003286_RNA18SN5_976	976	1.26951596	3.03277734	4.08323642	10.04706581	Unm	Unm	GGCGC	-1.0752153018492163	False	False	-0.993127972414805	False	False	-1.0239356887290385	False	False	-0.9859924028037046	False	False
cond1_cond2	Minion	NR_003286_RNA18SN5	975_980	NR_003286_RNA18SN5_977	977	0.14113351	2.7208488600000003	4.992124820000001	9.855002990000001	Unm	Unm	GCGCA	-0.975036909122873	False	False	-0.9943652791258115	False	False	-1.1145807836361814	False	False	-1.0960969358845092	False	False
cond1_cond2	Minion	NR_003286_RNA18SN5	976_981	NR_003286_RNA18SN5_978	978	0.20513897	2.32234916	4.014425220000001	8.77111178	Unm	Unm	CGCAA	-1.0280692461406158	False	False	-1.0065379553055969	False	False	-1.0039994593400632	False	False	-1.0197992376891893	False	False
cond1_cond2	Minion	NR_003286_RNA18SN5	977_982	NR_003286_RNA18SN5_979	979	0.17924285	0.53855887	0.9870150899999999	5.738334439999999	Unm	Unm	GCAAG	-0.9834218410508182	False	False	-0.9879712140002062	False	False	-0.9732563338378235	False	False	-1.1399392586021606	False	False
cond1_cond2	Minion	NR_003286_RNA18SN5	978_983	NR_003286_RNA18SN5_980	980	0.10218374	0.15657755	0.81220061	4.813121390000001	Unm	Unm	CAAGA	-0.9943570970686533	False	False	-1.032744607553172	False	False	-1.0231437828856258	False	False	-1.0179959558756289	False	False
cond1_cond2	Minion	NR_003286_RNA18SN5	980_985	NR_003286_RNA18SN5_982	982	0.27124124	1.79563581	3.32849661	3.91359388	Unm	Unm	AGACG	-1.02413552479071	False	False	-1.0703313320275956	False	False	-0.9975826100813103	False	False	-1.0176828520369439	False	False
cond1_cond2	Minion	NR_003286_RNA18SN5	981_986	NR_003286_RNA18SN5_983	983	1.31536315	1.47563504	1.92170419	5.08859352	Unm	Unm	GACGG	-0.9844696052609792	False	False	-1.1457629460600267	False	False	-1.076008595424282	False	False	-1.0025962681085423	False	False
cond1_cond2	Minion	NR_003286_RNA18SN5	982_987	NR_003286_RNA18SN5_984	984	0.11531391	0.48574548000000006	2.6376329800000002	6.47984147	Unm	Unm	ACGGA	-0.9923086431060874	False	False	-1.0778325142219525	False	False	-1.0007891082439506	False	False	-1.0279544907848797	False	False
cond1_cond2	Minion	NR_003286_RNA18SN5	983_988	NR_003286_RNA18SN5_985	985	0.059514	1.33157719	4.847797379999999	7.3378195	Unm	Unm	CGGAC	-1.0165663985613276	False	False	-1.0207797552925215	False	False	-1.0523520510319826	False	False	-0.9864878106029646	False	False
cond1_cond2	Minion	NR_003286_RNA18SN5	984_989	NR_003286_RNA18SN5_986	986	0.50576911	1.3912479500000001	3.6515321199999997	7.24755445	Unm	Unm	GGACC	-1.0255376050207097	False	False	-1.0684817558879214	False	False	-1.044791676969831	False	False	-1.0196814214630794	False	False
cond1_cond2	Minion	NR_003286_RNA18SN5	985_990	NR_003286_RNA18SN5_987	987	1.57977402	2.65361384	4.14373095	9.092864899999999	Unm	Unm	GACCA	-0.9986649366074252	False	False	-1.0012896852632693	False	False	-0.983669362154893	False	False	-1.0614637832742013	False	False
cond1_cond2	Minion	NR_003286_RNA18SN5	986_991	NR_003286_RNA18SN5_988	988	0.50568224	1.3853699899999998	4.195280650000001	10.25583506	Unm	Unm	ACCAG	-1.0259029359562648	False	False	-0.9961135543442603	False	False	-1.0820710394054653	False	False	-1.1169730967315088	False	False
cond1_cond2	Minion	NR_003286_RNA18SN5	987_992	NR_003286_RNA18SN5_989	989	0.41915176	2.33105593	4.93920831	12.088662330000002	Unm	Unm	CCAGA	-0.9841156359270468	False	False	-0.9807303035663356	False	False	-0.9985660844797772	False	False	-1.0044891843403723	False	False
cond1_cond2	Minion	NR_003286_RNA18SN5	988_993	NR_003286_RNA18SN5_990	990	0.30521577	2.49454735	3.6671384600000003	9.46386004	Unm	Unm	CAGAG	-0.9853290405316354	False	False	-1.0450964913524086	False	False	-1.0210058921722303	False	False	-1.017775465544645	False	False
cond1_cond2	Minion	NR_003286_RNA18SN5	989_994	NR_003286_RNA18SN5_991	991	0.21748035	3.22407522	4.06041519	12.77196972	Unm	Unm	AGAGC	-0.9598872640875197	False	False	-1.0213089992319433	False	False	-1.0072287778997895	False	False	-1.1136978649083624	False	False
cond1_cond2	Minion	NR_003286_RNA18SN5	990_995	NR_003286_RNA18SN5_992	992	0.03027676	0.02881155	1.09870615	14.24405162	Unm	Unm	GAGCG	-1.0119939824938582	False	False	-1.5546173129504852	False	False	-1.021145644437147	False	False	-1.0002612276618197	False	False
cond1_cond2	Minion	NR_003286_RNA18SN5	991_996	NR_003286_RNA18SN5_993	993	0.08169568	4.69347967	5.46962768	13.6052107	Unm	Unm	AGCGA	-1.000997044246302	False	False	-1.0597628132212586	False	False	-0.9893793224750418	False	False	-0.9453038111613319	False	False
cond1_cond2	Minion	NR_003286_RNA18SN5	992_997	NR_003286_RNA18SN5_994	994	0.4655028	3.80313783	4.21151382	11.335555840000001	Unm	Unm	GCGAA	-0.9679371656973219	False	False	-0.9724483015767078	False	False	-1.0211960019564643	False	False	-0.9886040616768808	False	False
cond1_cond2	Minion	NR_003286_RNA18SN5	993_998	NR_003286_RNA18SN5_995	995	0.0628881	1.8557064300000001	2.7024494900000002	11.89097043	Unm	Unm	CGAAA	-0.9996389103639526	False	False	-0.9975091817097714	False	False	-1.0147178819440412	False	False	-0.9673413160743387	False	False
cond1_cond2	Minion	NR_003286_RNA18SN5	994_999	NR_003286_RNA18SN5_996	996	0.23351545	0.9544203600000001	1.5685432400000001	8.04041772	Unm	Unm	GAAAG	-1.0021264071473985	False	False	-1.0172418963109973	False	False	-1.031560218007109	False	False	-0.9840852912796354	False	False
cond1_cond2	Minion	NR_003286_RNA18SN5	995_1000	NR_003286_RNA18SN5_997	997	0.06602913	0.58422614	1.05040667	6.28788715	Unm	Unm	AAAGC	-1.0277996668206266	False	False	-0.9934872069013732	False	False	-1.0184286044456083	False	False	-1.0127559869696736	False	False
cond1_cond2	Minion	NR_003286_RNA18SN5	996_1001	NR_003286_RNA18SN5_998	998	0.01970285	0.8429269600000001	2.1161930300000003	5.36222669	Unm	Unm	AAGCA	-0.9749899657532992	False	False	-1.121618707317951	False	False	-0.9719311075169429	False	False	-1.0396469238931858	False	False
cond1_cond2	Minion	NR_003286_RNA18SN5	997_1002	NR_003286_RNA18SN5_999	999	0.15007413	2.05060726	5.24040304	8.87270768	Unm	Unm	AGCAT	-1.059335802079008	False	False	-1.045707330554873	False	False	-1.0415241730019746	False	False	-0.9792661535021043	False	False
cond1_cond2	Minion	NR_003286_RNA18SN5	998_1003	NR_003286_RNA18SN5_1000	1000	0.82364736	0.9300459700000001	6.041724980000001	12.29588387	Unm	Unm	GCATT	-0.9896456666369939	False	False	-0.9900911768456462	False	False	-0.9947807205061965	False	False	-0.9732532692306328	False	False
cond1_cond2	Minion	NR_003286_RNA18SN5	999_1004	NR_003286_RNA18SN5_1001	1001	2.28041644	4.46490135	11.37605749	18.03675028	Unm		CATTT	-1.0190437095785163	False	False	-0.9997170571158582	False	False	-0.9786140236113751	False	False	-0.9659504449777527	False	False
cond1_cond2	Minion	NR_003286_RNA18SN5	1000_1005	NR_003286_RNA18SN5_1002	1002	2.66148559	4.00740233	10.5958076	16.71616604	Unm		ATTTG	-1.0144985434572558	False	False	-1.0552911870709762	False	False	-1.0922320796783098	False	False	-0.982107742617343	False	False
cond1_cond2	Minion	NR_003286_RNA18SN5	1001_1006	NR_003286_RNA18SN5_1003	1003	3.27594906	6.58379337	11.86331323	16.73139185	psU	psU	TTTGC	-1.2079219272842237	False	False	-0.9913036118733345	False	False	-1.027246002533763	False	False	-1.0044076273498213	False	False
cond1_cond2	Minion	NR_003286_RNA18SN5	1002_1007	NR_003286_RNA18SN5_1004	1004	0.20839241	0.7300230200000001	6.96453727	13.12789441	Unm		TTGCC	-1.1141276619233103	False	False	-0.9983450809691913	False	False	-0.9676384570000144	False	False	-1.0244344463859882	False	False
cond1_cond2	Minion	NR_003286_RNA18SN5	1003_1008	NR_003286_RNA18SN5_1005	1005	0.12922542	0.94527178	5.49357796	12.668662520000002	Unm		TGCCA	-1.0002838642944298	False	False	-1.0273441397804013	False	False	-0.9848471749630902	False	False	-0.9983939283406288	False	False
cond1_cond2	Minion	NR_003286_RNA18SN5	1004_1009	NR_003286_RNA18SN5_1006	1006	0.16785418	0.8614039099999999	3.06221425	7.11984031	Unm	Unm	GCCAA	-1.0273890952447524	False	False	-1.1008712249014398	False	False	-1.0799589091976118	False	False	-1.0110237610766666	False	False
cond1_cond2	Minion	NR_003286_RNA18SN5	1005_1010	NR_003286_RNA18SN5_1007	1007	0.89611053	3.54817044	4.81233202	6.38981729	Unm	Unm	CCAAG	-0.9661164120343502	False	False	-1.0505600535378963	False	False	-1.2601896084052935	False	False	-0.9625336136074873	False	False
cond1_cond2	Minion	NR_003286_RNA18SN5	1006_1011	NR_003286_RNA18SN5_1008	1008	0.96708198	1.03497116	2.09893587	5.44454551	Unm	Unm	CAAGA	-1.083459515739979	False	False	-1.0254709764563044	False	False	-0.9733366724187918	False	False	-1.0993169241162877	False	False
cond1_cond2	Minion	NR_003286_RNA18SN5	1009_1014	NR_003286_RNA18SN5_1011	1011	0.23486958	0.7444915299999999	1.47798608	4.768291400000001	Unm	Unm	GAATG	-0.9955586230984623	False	False	-0.9736334033428437	False	False	-1.001046881090031	False	False	-1.0412140262432017	False	False
cond1_cond2	Minion	NR_003286_RNA18SN5	1010_1015	NR_003286_RNA18SN5_1012	1012	0.29129379	2.17265935	3.29197828	5.51169536	Unm	Unm	AATGT	-1.0121995158668982	False	False	-0.970323734360235	False	False	-1.0071386884929554	False	False	-1.068714448377698	False	False
cond1_cond2	Minion	NR_003286_RNA18SN5	1011_1016	NR_003286_RNA18SN5_1013	1013	0.44220076	1.85114052	2.95117213	8.3720611	Unm	Unm	ATGTT	-0.9960033406377866	False	False	-1.0364538887990493	False	False	-1.0178679901974166	False	False	-0.9869728718660248	False	False
cond1_cond2	Minion	NR_003286_RNA18SN5	1012_1017	NR_003286_RNA18SN5_1014	1014	0.44224859	0.74340396	3.1058133100000003	11.54805895	Unm	Unm	TGTTT	-0.9969027294814689	False	False	-0.9636687958069029	False	False	-1.0423932086140018	False	False	-0.9549678310290824	False	False
cond1_cond2	Minion	NR_003286_RNA18SN5	1013_1018	NR_003286_RNA18SN5_1015	1015	0.13161965	2.8603657399999998	6.714417259999999	11.19089531	Unm	Unm	GTTTT	-1.010723265211841	False	False	-1.0048538679539147	False	False	-1.0346997688918365	False	False	-1.0643521438847472	False	False
cond1_cond2	Minion	NR_003286_RNA18SN5	1014_1019	NR_003286_RNA18SN5_1016	1016	1.49729515	3.9204893800000002	6.5696956	10.780844810000001	Unm	Unm	TTTTC	-1.0066857971186476	False	False	-1.345041535384771	False	False	-0.9807994007222394	False	False	-1.0657376109097736	False	False
cond1_cond2	Minion	NR_003286_RNA18SN5	1015_1020	NR_003286_RNA18SN5_1017	1017	1.47230702	1.81549571	4.07976998	13.34953252	Unm	Unm	TTTCA	-1.001272505233702	False	False	-0.976728238426416	False	False	-1.023446658155513	False	False	-1.0042939894047471	False	False
cond1_cond2	Minion	NR_003286_RNA18SN5	1016_1021	NR_003286_RNA18SN5_1018	1018	0.60303096	1.4410900199999999	4.47169817	13.571339779999999	Unm	Unm	TTCAT	-0.9814222330193816	False	False	-0.9822564557667951	False	False	-1.006663708833173	False	False	-0.9924922707528896	False	False
cond1_cond2	Minion	NR_003286_RNA18SN5	1017_1022	NR_003286_RNA18SN5_1019	1019	0.03232851	3.31209167	6.410589809999999	12.925271590000001	Unm	Unm	TCATT	-0.9787951352578567	False	False	-1.007503025821851	False	False	-1.0089642589623622	False	False	-0.969174561260631	False	False
cond1_cond2	Minion	NR_003286_RNA18SN5	1018_1023	NR_003286_RNA18SN5_1020	1020	0.02867747	3.082173	5.12626835	13.670879699999999	Unm	Unm	CATTA	-1.1501540694452816	False	False	-1.138990433680327	False	False	-0.9964296261192963	False	False	-1.0211471887331067	False	False
cond1_cond2	Minion	NR_003286_RNA18SN5	1019_1024	NR_003286_RNA18SN5_1021	1021	0.99448269	3.27442119	4.29029867	16.686222049999998	Unm	Unm	ATTAA	-0.9698061019610803	False	False	-0.9916594256352964	False	False	-1.0562719766708077	False	False	-0.9993306001960465	False	False
cond1_cond2	Minion	NR_003286_RNA18SN5	1020_1025	NR_003286_RNA18SN5_1022	1022	0.41425319	2.56110382	5.748481119999999	15.21732522	Unm	Unm	TTAAT	-0.991283882633628	False	False	-0.9757144198486326	False	False	-1.005628710789676	False	False	-1.0373203364912436	False	False
cond1_cond2	Minion	NR_003286_RNA18SN5	1021_1026	NR_003286_RNA18SN5_1023	1023	0.54061831	4.45643237	7.56913192	13.009736349999999	Unm	Unm	TAATC	-0.9823449545203223	False	False	-1.0109881537563288	False	False	-1.0338021778336044	False	False	-1.0048505860218724	False	False
cond1_cond2	Minion	NR_003286_RNA18SN5	1022_1027	NR_003286_RNA18SN5_1024	1024	1.62359883	1.84319484	3.40256676	10.55834767	Unm	Unm	AATCA	-1.0858909465917965	False	False	-1.109977529334342	False	False	-1.0235803580183997	False	False	-1.0488973185233639	False	False
cond1_cond2	Minion	NR_003286_RNA18SN5	1023_1028	NR_003286_RNA18SN5_1025	1025	0.08036484	0.87458413	3.72924437	13.019244769999998	Unm	Unm	ATCAA	-1.0310046987374797	False	False	-1.0245289546529057	False	False	-1.0239616133395697	False	False	-0.980200692031065	False	False
cond1_cond2	Minion	NR_003286_RNA18SN5	1024_1029	NR_003286_RNA18SN5_1026	1026	0.52413558	0.82303251	3.1609846400000006	9.09668978	Unm	Unm	TCAAG	-0.9917055803834213	False	False	-0.9612423998193872	False	False	-0.9708868899165906	False	False	-1.00939115757726	False	False
cond1_cond2	Minion	NR_003286_RNA18SN5	1025_1030	NR_003286_RNA18SN5_1027	1027	0.16630752	5.02200092	6.26014281	7.83055152	Unm	Unm	CAAGA	-1.0119924871266939	False	False	-1.025769116211443	False	False	-0.9851041823914176	False	False	-1.0169041044764353	False	False
cond1_cond2	Minion	NR_003286_RNA18SN5	1026_1031	NR_003286_RNA18SN5_1028	1028	0.46768094	0.5338773800000001	1.7256419699999999	8.63169896	Unm		AAGAA	-0.9714030160651757	False	False	-0.9620575035266041	False	False	-1.0329874902802734	False	False	-1.0329625746933098	False	False
cond1_cond2	Minion	NR_003286_RNA18SN5	1027_1032	NR_003286_RNA18SN5_1029	1029	0.16596053	0.57705658	4.6261605900000005	11.96807999	Unm		AGAAC	-0.9899453323099673	False	False	-0.9819118590810618	False	False	-0.9992712567381377	False	False	-1.0993312603998016	False	False
cond1_cond2	Minion	NR_003286_RNA18SN5	1028_1033	NR_003286_RNA18SN5_1030	1030	0.33536096	1.67573157	6.99836293	8.81829362	Am	Am	GAACG	-1.062289361222684	False	False	-1.0194385276771358	False	False	-1.0480589896486838	False	False	-1.0068609088717246	False	False
cond1_cond2	Minion	NR_003286_RNA18SN5	1029_1034	NR_003286_RNA18SN5_1031	1031	3.07975459	4.15941354	6.746643679999999	11.246329379999999	Unm		AACGA	-1.1358113030661823	False	False	-0.9795806260232005	False	False	-1.076634579616259	False	False	-1.0169484125666268	False	False
cond1_cond2	Minion	NR_003286_RNA18SN5	1030_1035	NR_003286_RNA18SN5_1032	1032	1.6092353	1.87221455	5.824289299999999	13.62049258	Unm		ACGAA	-1.0012359029659734	False	False	-0.9753143562872412	False	False	-0.9804617999779086	False	False	-0.9390358908888878	False	False
cond1_cond2	Minion	NR_003286_RNA18SN5	1031_1036	NR_003286_RNA18SN5_1033	1033	0.47667335	2.96191314	8.57001649	16.29574293	Unm	Unm	CGAAA	-1.0217730324092869	False	False	-0.9820394806021818	False	False	-1.003458897485692	False	False	-1.0076549956370415	False	False
cond1_cond2	Minion	NR_003286_RNA18SN5	1032_1037	NR_003286_RNA18SN5_1034	1034	0.06028585	2.95121978	6.170876140000001	12.54861772	Unm	Unm	GAAAG	-1.018822753350531	False	False	-0.9963013080856294	False	False	-0.9767731368877888	False	False	-0.9709105781644919	False	False
cond1_cond2	Minion	NR_003286_RNA18SN5	1033_1038	NR_003286_RNA18SN5_1035	1035	0.85882761	4.35098192	6.559666549999999	14.392234270000001	Unm	Unm	AAAGT	-1.07861829826381	False	False	-1.0304002533506513	False	False	-0.9883454593177408	False	False	-0.9901379533634055	False	False
cond1_cond2	Minion	NR_003286_RNA18SN5	1034_1039	NR_003286_RNA18SN5_1036	1036	0.2749201	0.41228833	2.9606077299999995	11.797675209999998	Unm	Unm	AAGTC	-1.0134512868926127	False	False	-1.042162214442822	False	False	-1.0265335177304349	False	False	-1.1229929904138183	False	False
cond1_cond2	Minion	NR_003286_RNA18SN5	1035_1040	NR_003286_RNA18SN5_1037	1037	1.39680533	3.7158311	6.57354095	12.48732064	Unm	Unm	AGTCG	-1.1046176816236017	False	False	-1.013518496785845	False	False	-0.980835516886042	False	False	-1.0220678073643614	False	False
cond1_cond2	Minion	NR_003286_RNA18SN5	1036_1041	NR_003286_RNA18SN5_1038	1038	0.23240061	0.36735408	3.82236762	13.53023992	Unm	Unm	GTCGG	-1.0089292418023104	False	False	-1.0513867514266653	False	False	-1.0039820887598698	False	False	-1.1013380575286105	False	False
cond1_cond2	Minion	NR_003286_RNA18SN5	1037_1042	NR_003286_RNA18SN5_1039	1039	1.49156153	3.6408652100000003	6.0966665	14.60667878	Unm	Unm	TCGGA	-0.9958357251824413	False	False	-1.0030991561673068	False	False	-1.0106352175166902	False	False	-0.997932959530336	False	False
cond1_cond2	Minion	NR_003286_RNA18SN5	1038_1043	NR_003286_RNA18SN5_1040	1040	0.29172658	5.3939012	8.956722119999998	15.444486660000003	Unm	Unm	CGGAG	-1.0120530386085076	False	False	-1.0056626865200065	False	False	-1.0046113307612927	False	False	-0.9556685954720201	False	False
cond1_cond2	Minion	NR_003286_RNA18SN5	1039_1044	NR_003286_RNA18SN5_1041	1041	0.53486877	1.48872719	4.80128927	17.920105980000002	Unm	Unm	GGAGG	-0.9939001316643117	False	False	-1.0822923667711146	False	False	-1.027028580666585	False	False	-0.983582576609907	False	False
cond1_cond2	Minion	NR_003286_RNA18SN5	1040_1045	NR_003286_RNA18SN5_1042	1042	1.30399001	4.553638980000001	6.20221817	18.12710765	Unm		GAGGT	-0.9872488600695855	False	False	-0.980969327488391	False	False	-1.0107068141900866	False	False	-0.9954224230901637	False	False
cond1_cond2	Minion	NR_003286_RNA18SN5	1041_1046	NR_003286_RNA18SN5_1043	1043	0.22528396	2.8429734	5.70099339	13.56603996	Unm		AGGTT	-1.1291099504724147	False	False	-1.0413384822729068	False	False	-1.0687542265630012	False	False	-1.004749531003855	False	False
cond1_cond2	Minion	NR_003286_RNA18SN5	1042_1047	NR_003286_RNA18SN5_1044	1044	0.59669988	3.8478668799999998	6.01601233	12.60529349	psU	psU	GGTTC	-1.0012357491639512	False	False	-1.056618915454156	False	False	-1.0413151783173267	False	False	-0.9891817716330419	False	False
cond1_cond2	Minion	NR_003286_RNA18SN5	1043_1048	NR_003286_RNA18SN5_1045	1045	0.42246133	0.83283351	2.4302162199999997	9.013719980000001	psU	psU	GTTCG	-1.0545054395206452	False	False	-1.0125674549107713	False	False	-0.9338480313828146	False	False	-1.0958619018451898	False	False
cond1_cond2	Minion	NR_003286_RNA18SN5	1044_1049	NR_003286_RNA18SN5_1046	1046	0.21641015	0.52798072	2.8668143400000003	9.88127105	Unm		TTCGA	-0.979559652595084	False	False	-0.9884279343560227	False	False	-0.9809728321545717	False	False	-1.0396779126876876	False	False
cond1_cond2	Minion	NR_003286_RNA18SN5	1045_1050	NR_003286_RNA18SN5_1047	1047	0.55898872	0.96206547	3.93233279	13.769655499999999	Unm		TCGAA	-1.036646838609769	False	False	-1.0446939657969088	False	False	-1.000974887651496	False	False	-1.0326279006096137	False	False
cond1_cond2	Minion	NR_003286_RNA18SN5	1046_1051	NR_003286_RNA18SN5_1048	1048	0.76068369	3.71052447	6.05663549	12.936821989999999	Unm	Unm	CGAAG	-0.9957780042921559	False	False	-1.0140827480442982	False	False	-0.9743319783429387	False	False	-0.9886842704698962	False	False
cond1_cond2	Minion	NR_003286_RNA18SN5	1047_1052	NR_003286_RNA18SN5_1049	1049	1.57071215	7.73625133	9.10843631	14.06682846	Unm	Unm	GAAGA	-0.9837909359553478	False	False	-1.1373690236880643	False	False	-1.1613891182150284	False	False	-0.9881884133534091	False	False
cond1_cond2	Minion	NR_003286_RNA18SN5	1049_1054	NR_003286_RNA18SN5_1051	1051	0.05251257	1.65798719	3.4754113699999998	13.075123869999999	Unm	Unm	AGACG	-0.9845145495828627	False	False	-1.026899941615049	False	False	-1.0490373363487824	False	False	-0.9917840808070302	False	False
cond1_cond2	Minion	NR_003286_RNA18SN5	1050_1055	NR_003286_RNA18SN5_1052	1052	0.14656637	1.30167033	1.8143865099999998	8.553470290000002	Unm	Unm	GACGA	-1.0128094579761937	False	False	-0.9631780688985531	False	False	-0.979104533131274	False	False	-0.9929853871501806	False	False
cond1_cond2	Minion	NR_003286_RNA18SN5	1051_1056	NR_003286_RNA18SN5_1053	1053	0.10014566	2.37921502	2.9545721900000004	11.876210200000003	Unm		ACGAT	-0.9997964203152355	False	False	-1.007675859177658	False	False	-1.0226512232421583	False	False	-0.9668034405433883	False	False
cond1_cond2	Minion	NR_003286_RNA18SN5	1052_1057	NR_003286_RNA18SN5_1054	1054	0.36005795	3.2145977500000003	6.41717482	16.50663355	Unm		CGATC	-0.9736362430487538	False	False	-1.0195422099400906	False	False	-1.01429098367715	False	False	-0.9892786061293727	False	False
cond1_cond2	Minion	NR_003286_RNA18SN5	1053_1058	NR_003286_RNA18SN5_1055	1055	0.01622028	3.32273991	6.9687012	16.53881169	psU	psU	GATCA	-1.130227295459302	False	False	-1.0214079223855357	False	False	-0.9716335107032871	False	False	-1.0057991421315537	False	False
cond1_cond2	Minion	NR_003286_RNA18SN5	1054_1059	NR_003286_RNA18SN5_1056	1056	2.93964476	6.28841054	7.81570369	16.10031925	Unm		ATCAG	-1.0331221966043527	False	False	-1.0521360313533747	False	False	-1.047786467480722	False	False	-0.987264042082645	False	False
cond1_cond2	Minion	NR_003286_RNA18SN5	1055_1060	NR_003286_RNA18SN5_1057	1057	0.24611292	1.33384847	6.41652633	14.20419121	Unm		TCAGA	-1.031333400187614	False	False	-1.015262101825995	False	False	-1.0137322621655127	False	False	-1.0137842592171764	False	False
cond1_cond2	Minion	NR_003286_RNA18SN5	1056_1061	NR_003286_RNA18SN5_1058	1058	0.904902	1.94072258	6.5890081799999995	13.150640119999998	Unm	Unm	CAGAT	-0.9939768670297366	False	False	-1.1078766155365405	False	False	-0.9928916547444266	False	False	-1.0386435973581363	False	False
cond1_cond2	Minion	NR_003286_RNA18SN5	1057_1062	NR_003286_RNA18SN5_1059	1059	1.22191082	1.31846971	2.81324206	13.53868316	Unm	Unm	AGATA	-1.011076780291575	False	False	-1.0586205107587507	False	False	-1.018286176526792	False	False	-1.081976549827083	False	False
cond1_cond2	Minion	NR_003286_RNA18SN5	1058_1063	NR_003286_RNA18SN5_1060	1060	0.2406171	2.26918882	4.61150595	16.98640766	Unm	Unm	GATAC	-1.0513142553236086	False	False	-1.0177543598724532	False	False	-0.9821301214340886	False	False	-0.9933720584815703	False	False
cond1_cond2	Minion	NR_003286_RNA18SN5	1059_1064	NR_003286_RNA18SN5_1061	1061	0.10314033	6.6764535799999996	8.37968941	16.977637100000003	Unm	Unm	ATACC	-1.009963904336619	False	False	-0.9766336697346658	False	False	-0.9913610709235984	False	False	-0.9868061506217016	False	False
cond1_cond2	Minion	NR_003286_RNA18SN5	1060_1065	NR_003286_RNA18SN5_1062	1062	0.11236398	4.78157297	6.81787389	17.833787389999998	Unm	Unm	TACCG	-0.9789332567454121	False	False	-1.0209814546182474	False	False	-0.9830672374711489	False	False	-0.9871246079886322	False	False
cond1_cond2	Minion	NR_003286_RNA18SN5	1061_1066	NR_003286_RNA18SN5_1063	1063	0.12834393	1.93195202	4.78824933	16.953703530000002	Unm	Unm	ACCGT	-1.0026314637857803	False	False	-1.1782755663524427	False	False	-0.9884273606944097	False	False	-0.9761648205374422	False	False
cond1_cond2	Minion	NR_003286_RNA18SN5	1062_1067	NR_003286_RNA18SN5_1064	1064	1.56419956	2.17462	3.6237254199999995	11.14578604	Unm	Unm	CCGTC	-1.0084225256615849	False	False	-0.9743091921695066	False	False	-0.9760948259701665	False	False	-1.0568924371413382	False	False
cond1_cond2	Minion	NR_003286_RNA18SN5	1063_1068	NR_003286_RNA18SN5_1065	1065	1.07659344	1.38910496	3.62564157	10.45710788	Unm	Unm	CGTCG	-1.021361926434063	False	False	-1.044114125579926	False	False	-0.9799137685805555	False	False	-0.986219774769658	False	False
cond1_cond2	Minion	NR_003286_RNA18SN5	1064_1069	NR_003286_RNA18SN5_1066	1066	0.13180407	0.8685360899999999	4.0974284999999995	13.542694599999999	Unm	Unm	GTCGT	-1.0239639229757396	False	False	-1.0457323381004577	False	False	-1.0592622266583474	False	False	-1.0718616057357713	False	False
cond1_cond2	Minion	NR_003286_RNA18SN5	1065_1070	NR_003286_RNA18SN5_1067	1067	0.41218905	4.09289481	7.05571416	13.804581540000001	Unm	Unm	TCGTA	-1.0167108929590498	False	False	-1.0816315021741363	False	False	-1.0344677524146604	False	False	-1.0018092544357322	False	False
cond1_cond2	Minion	NR_003286_RNA18SN5	1066_1071	NR_003286_RNA18SN5_1068	1068	0.17591036	5.01753874	7.16773278	16.89151712	Unm	Unm	CGTAG	-1.0019352679001483	False	False	-1.0168937535358942	False	False	-0.9827655688783002	False	False	-0.9691634454195757	False	False
cond1_cond2	Minion	NR_003286_RNA18SN5	1067_1072	NR_003286_RNA18SN5_1069	1069	1.57851148	2.43650694	4.48588147	20.16038181	Unm	Unm	GTAGT	-0.9965926247354526	False	False	-0.9740412934373925	False	False	-0.998790789653957	False	False	-0.9871297783632084	False	False
cond1_cond2	Minion	NR_003286_RNA18SN5	1068_1073	NR_003286_RNA18SN5_1070	1070	0.02768944	4.47604054	8.39233777	17.167437409999998	Unm	Unm	TAGTT	-1.2585093919277681	False	False	-0.9767525045258836	False	False	-0.9846988274755238	False	False	-1.076767631843755	False	False
cond1_cond2	Minion	NR_003286_RNA18SN5	1069_1074	NR_003286_RNA18SN5_1071	1071	1.43358568	4.13740078	6.70795656	12.41316801	Unm	Unm	AGTTC	-1.0282345928605705	False	False	-0.9852256931251372	False	False	-1.043571876949988	False	False	-1.067945381816563	False	False
cond1_cond2	Minion	NR_003286_RNA18SN5	1070_1075	NR_003286_RNA18SN5_1072	1072	0.72828971	1.09995041	2.83634765	11.121621949999998	Unm	Unm	GTTCC	-1.0326929875842514	False	False	-1.0172043023183581	False	False	-1.017426154187414	False	False	-1.0236869309486312	False	False
cond1_cond2	Minion	NR_003286_RNA18SN5	1071_1076	NR_003286_RNA18SN5_1073	1073	0.23606515	0.26326934	2.67876528	11.00051849	Unm	Unm	TTCCG	-1.0050489095161252	False	False	-0.9981380400763544	False	False	-1.0204137285643393	False	False	-0.9920888401986551	False	False
cond1_cond2	Minion	NR_003286_RNA18SN5	1072_1077	NR_003286_RNA18SN5_1074	1074	0.03905697	1.1449608800000002	3.5610845700000002	10.43454058	Unm	Unm	TCCGA	-1.0824585892782743	False	False	-0.9796918817771694	False	False	-1.047406940812685	False	False	-0.9699429786092996	False	False
cond1_cond2	Minion	NR_003286_RNA18SN5	1073_1078	NR_003286_RNA18SN5_1075	1075	0.21456358	4.35493708	6.43685704	11.9215888	Unm	Unm	CCGAC	-1.0614239868864492	False	False	-1.0331716791595933	False	False	-1.0437529570283224	False	False	-1.005622931608699	False	False
cond1_cond2	Minion	NR_003286_RNA18SN5	1074_1079	NR_003286_RNA18SN5_1076	1076	1.23720525	3.5714228699999997	5.23306722	13.626782949999999	Unm	Unm	CGACC	-1.0374498942640606	False	False	-0.9979298990982306	False	False	-1.0421178428172624	False	False	-0.944955614696597	False	False
cond1_cond2	Minion	NR_003286_RNA18SN5	1075_1080	NR_003286_RNA18SN5_1077	1077	0.56959259	2.58699863	5.07412897	12.8893078	Unm	Unm	GACCA	-0.9896693982035828	False	False	-1.0294019583336018	False	False	-1.0063627126088117	False	False	-0.9908551737892252	False	False
cond1_cond2	Minion	NR_003286_RNA18SN5	1076_1081	NR_003286_RNA18SN5_1078	1078	0.83843121	1.96846349	6.783638	12.08122779	Unm		ACCAT	-1.0056095751803018	False	False	-0.9807816905136054	False	False	-1.0245808771712757	False	False	-1.008273807321585	False	False
cond1_cond2	Minion	NR_003286_RNA18SN5	1077_1082	NR_003286_RNA18SN5_1079	1079	0.1969303	0.40748573	5.41229907	11.31525105	Unm		CCATA	-1.1165027034028405	False	False	-1.0094766566471542	False	False	-1.0342705609455005	False	False	-0.9821262695584941	False	False
cond1_cond2	Minion	NR_003286_RNA18SN5	1078_1083	NR_003286_RNA18SN5_1080	1080	2.81144637	3.54685707	6.65716053	11.33456788	psU	psU	CATAA	-0.9692953976040449	False	False	-1.0490897067493354	False	False	-1.0601553751764965	False	False	-0.9874146299990005	False	False
cond1_cond2	Minion	NR_003286_RNA18SN5	1079_1084	NR_003286_RNA18SN5_1081	1081	0.78534317	2.80544613	7.37158499	10.616260429999999	Unm		ATAAA	-0.9767604670648706	False	False	-1.0489753956343637	False	False	-1.0626076569339638	False	False	-1.0032090988140054	False	False
cond1_cond2	Minion	NR_003286_RNA18SN5	1080_1085	NR_003286_RNA18SN5_1082	1082	1.28959878	2.60631546	6.7516620199999995	13.027530639999998	Unm		TAAAC	-1.0216662535095178	False	False	-1.1009488871830289	False	False	-1.070720426136694	False	False	-0.9850063302081165	False	False
cond1_cond2	Minion	NR_003286_RNA18SN5	1081_1086	NR_003286_RNA18SN5_1083	1083	0.26816341	1.2501560399999998	3.6885350900000002	9.6873967	Unm	Unm	AAACG	-1.0074695663599986	False	False	-1.0842401874648557	False	False	-1.024157444614728	False	False	-1.248160606664529	False	False
cond1_cond2	Minion	NR_003286_RNA18SN5	1082_1087	NR_003286_RNA18SN5_1084	1084	0.28039361	2.81875594	4.46149919	7.75747758	Unm	Unm	AACGA	-0.989669281531828	False	False	-1.0306709050127072	False	False	-1.0178108536506447	False	False	-1.0275273479357818	False	False
cond1_cond2	Minion	NR_003286_RNA18SN5	1083_1088	NR_003286_RNA18SN5_1085	1085	0.08304349	0.20672313	1.50262811	7.7305609099999995	Unm	Unm	ACGAT	-0.9985434533661444	False	False	-1.211322672639473	False	False	-0.9879527062148764	False	False	-0.9938568183118092	False	False
cond1_cond2	Minion	NR_003286_RNA18SN5	1084_1089	NR_003286_RNA18SN5_1086	1086	0.00193757	0.8755270100000001	2.28292727	7.910597770000001	Unm	Unm	CGATG	-1.101622790677078	False	False	-1.0292772198826874	False	False	-1.0066338341620977	False	False	-0.9908361928999051	False	False
cond1_cond2	Minion	NR_003286_RNA18SN5	1085_1090	NR_003286_RNA18SN5_1087	1087	0.74541039	2.57939879	4.43743125	7.511343160000001	Unm	Unm	GATGC	-1.024594722537551	False	False	-0.9885303604547955	False	False	-1.024471086049512	False	False	-1.0002957724514459	False	False
cond1_cond2	Minion	NR_003286_RNA18SN5	1086_1091	NR_003286_RNA18SN5_1088	1088	0.29855277	1.4301929	4.82313361	8.990918650000001	Unm	Unm	ATGCC	-0.9986564329677148	False	False	-0.9707117423234749	False	False	-1.277002323253104	False	False	-1.0228306401156695	False	False
cond1_cond2	Minion	NR_003286_RNA18SN5	1087_1092	NR_003286_RNA18SN5_1089	1089	1.47449863	2.41950133	5.17332881	10.65584622	Unm	Unm	TGCCG	-0.9984831100890579	False	False	-0.9939630415189002	False	False	-0.9865808590962672	False	False	-1.0040989521868318	False	False
cond1_cond2	Minion	NR_003286_RNA18SN5	1088_1093	NR_003286_RNA18SN5_1090	1090	1.17109412	1.68629862	5.46335291	13.02720335	Unm	Unm	GCCGA	-0.9842880613590486	False	False	-1.0229569523716093	False	False	-0.992881147747176	False	False	-0.9847729289004075	False	False
cond1_cond2	Minion	NR_003286_RNA18SN5	1089_1094	NR_003286_RNA18SN5_1091	1091	0.5387702	2.54045458	7.16829841	14.684235509999999	Unm	Unm	CCGAC	-0.9853326615868502	False	False	-1.0323105358088902	False	False	-0.9838310007585299	False	False	-0.9794055067313149	False	False
cond1_cond2	Minion	NR_003286_RNA18SN5	1090_1095	NR_003286_RNA18SN5_1092	1092	1.46523269	4.95075592	8.182802	16.58777007	Unm	Unm	CGACC	-0.9788554952222904	False	False	-0.9903718404916735	False	False	-1.0361863522932253	False	False	-1.0105137633709758	False	False
cond1_cond2	Minion	NR_003286_RNA18SN5	1091_1096	NR_003286_RNA18SN5_1093	1093	0.51701839	3.08722506	6.20262473	18.83227956	Unm	Unm	GACCG	-1.0018256044648441	False	False	-1.0918811003711637	False	False	-1.0119167722743445	False	False	-1.0150143531512623	False	False
cond1_cond2	Minion	NR_003286_RNA18SN5	1092_1097	NR_003286_RNA18SN5_1094	1094	1.00516337	4.32303589	6.56967465	17.97368326	Unm	Unm	ACCGG	-0.98451337297683	False	False	-1.0128979305306074	False	False	-0.980815163922899	False	False	-0.977062882021167	False	False
cond1_cond2	Minion	NR_003286_RNA18SN5	1093_1098	NR_003286_RNA18SN5_1095	1095	0.10623341	3.93080811	5.66894578	13.61098855	Unm	Unm	CCGGC	-1.0597189912776432	False	False	-1.2506324850493875	False	False	-1.0267523466643884	False	False	-0.93862803184634	False	False
cond1_cond2	Minion	NR_003286_RNA18SN5	1094_1099	NR_003286_RNA18SN5_1096	1096	0.15815427	1.6818582800000001	3.02514986	10.89488205	Unm	Unm	CGGCG	-0.9776548136495723	False	False	-1.0154210838191573	False	False	-0.9791466191679117	False	False	-1.0214874895746	False	False
cond1_cond2	Minion	NR_003286_RNA18SN5	1095_1100	NR_003286_RNA18SN5_1097	1097	0.05780164	0.58806121	1.0643179699999998	6.607998439999999	Unm	Unm	GGCGA	-1.0142768999969214	False	False	-0.9589650436904572	False	False	-1.018050134660256	False	False	-1.0886253974498796	False	False
cond1_cond2	Minion	NR_003286_RNA18SN5	1096_1101	NR_003286_RNA18SN5_1098	1098	0.17409316	0.37111856	0.6396529	5.10216456	Unm	Unm	GCGAT	-1.039252638373887	False	False	-1.0344079615253168	False	False	-1.4416522980758746	False	False	-1.0014496793284122	False	False
cond1_cond2	Minion	NR_003286_RNA18SN5	1097_1102	NR_003286_RNA18SN5_1099	1099	0.03777592	0.036152279999999995	1.07942544	7.32471294	Unm	Unm	CGATG	-1.090311756964254	False	False	-1.4730279755489708	False	False	-1.0221104422404044	False	False	-0.972184452170402	False	False
cond1_cond2	Minion	NR_003286_RNA18SN5	1098_1103	NR_003286_RNA18SN5_1100	1100	0.01480251	2.4249742299999997	4.022246239999999	11.85634961	Unm	Unm	GATGC	-1.118814364425948	False	False	-0.983574969465358	False	False	-0.9982784566988714	False	False	-1.0324201948482188	False	False
cond1_cond2	Minion	NR_003286_RNA18SN5	1099_1104	NR_003286_RNA18SN5_1101	1101	0.79657585	3.9044066600000003	4.63162174	12.461839999999999	Unm	Unm	ATGCG	-0.9892996255449285	False	False	-1.360104095065628	False	False	-0.9832382892263307	False	False	-1.0290392556094754	False	False
cond1_cond2	Minion	NR_003286_RNA18SN5	1100_1105	NR_003286_RNA18SN5_1102	1102	0.58882708	5.11969788	6.17620567	12.79408089	Unm	Unm	TGCGG	-1.007072393512738	False	False	-1.1007965861943831	False	False	-0.9804775027651831	False	False	-1.1103036488361846	False	False
cond1_cond2	Minion	NR_003286_RNA18SN5	1101_1106	NR_003286_RNA18SN5_1103	1103	0.08580957	0.97660895	2.68619959	11.203469819999999	Unm	Unm	GCGGC	-0.9523204718639615	False	False	-1.0562520423438797	False	False	-1.0450872199630061	False	False	-1.0559071275448078	False	False
cond1_cond2	Minion	NR_003286_RNA18SN5	1102_1107	NR_003286_RNA18SN5_1104	1104	0.15931986	0.36839317	2.24812471	9.14887358	Unm	Unm	CGGCG	-0.9880992151185527	False	False	-1.0499364249737368	False	False	-0.9832138022294081	False	False	-1.0236784955402132	False	False
cond1_cond2	Minion	NR_003286_RNA18SN5	1103_1108	NR_003286_RNA18SN5_1105	1105	0.16486785	0.83436316	2.4788897199999997	5.7744363199999995	Unm	Unm	GGCGG	-0.9592576575939422	False	False	-1.0237147309584707	False	False	-1.0991026938774178	False	False	-1.1383878879114613	False	False
cond1_cond2	Minion	NR_003286_RNA18SN5	1104_1109	NR_003286_RNA18SN5_1106	1106	1.04022704	1.84981042	2.66731108	6.87914007	Unm	Unm	GCGGC	-1.0098132494926	False	False	-1.0620039923123743	False	False	-0.9581371492028377	False	False	-1.0072514832611947	False	False
cond1_cond2	Minion	NR_003286_RNA18SN5	1105_1110	NR_003286_RNA18SN5_1107	1107	0.35917009	1.7452606200000003	3.5211877	7.4599097500000005	Unm	Unm	CGGCG	-0.9808617992995995	False	False	-1.0204641806836716	False	False	-0.9816524649550681	False	False	-0.9930265837112495	False	False
cond1_cond2	Minion	NR_003286_RNA18SN5	1106_1111	NR_003286_RNA18SN5_1108	1108	0.13414286	2.0813127000000002	4.99322218	8.933879600000001	Unm	Unm	GGCGT	-1.0755518259084975	False	False	-0.9649734987080226	False	False	-1.1203796165357214	False	False	-0.9862755486382959	False	False
cond1_cond2	Minion	NR_003286_RNA18SN5	1107_1112	NR_003286_RNA18SN5_1109	1109	0.43668933	0.94916285	4.634614260000001	10.860303550000001	Unm	Unm	GCGTT	-1.0057482930587383	False	False	-1.0152697002257427	False	False	-0.9967807563721166	False	False	-0.9741567428785898	False	False
cond1_cond2	Minion	NR_003286_RNA18SN5	1108_1113	NR_003286_RNA18SN5_1110	1110	1.07582302	2.30833301	5.02923086	11.88542598	Unm	Unm	CGTTA	-1.019561583461487	False	False	-1.0172207320893865	False	False	-1.052216559192106	False	False	-0.9728769860558175	False	False
cond1_cond2	Minion	NR_003286_RNA18SN5	1109_1114	NR_003286_RNA18SN5_1111	1111	2.11631544	3.77623437	6.33297077	18.23719734	Unm	Unm	GTTAT	-1.0089375849244173	False	False	-1.0765548124783306	False	False	-1.0323086334461709	False	False	-1.0118665106292497	False	False
cond1_cond2	Minion	NR_003286_RNA18SN5	1110_1115	NR_003286_RNA18SN5_1112	1112	0.03375022	2.77038305	8.89840832	24.689238539999998	Unm	Unm	TTATT	-1.0645797746213697	False	False	-1.0956371244081546	False	False	-0.9837746535034491	False	False	-0.9814278959123763	False	False
cond1_cond2	Minion	NR_003286_RNA18SN5	1111_1116	NR_003286_RNA18SN5_1113	1113	1.01047383	8.43308406	13.27497387	24.196063480000003	Unm	Unm	TATTC	-0.9826612145355001	False	False	-1.0096529952784439	False	False	-1.4322438797910908	False	False	-0.9937873842058893	False	False
cond1_cond2	Minion	NR_003286_RNA18SN5	1112_1117	NR_003286_RNA18SN5_1114	1114	1.92541298	7.40120405	9.258598039999999	21.68609687	Unm	Unm	ATTCC	-1.0014433909297304	False	False	-1.1904233822547499	False	False	-1.0008697472372166	False	False	-1.083290788440057	False	False
cond1_cond2	Minion	NR_003286_RNA18SN5	1113_1118	NR_003286_RNA18SN5_1115	1115	0.76641117	1.8151579500000001	5.05631602	19.30186786	Unm	Unm	TTCCC	-0.9985470057595587	False	False	-0.9753853562206946	False	False	-0.9962887286295224	False	False	-0.9972838070143666	False	False
cond1_cond2	Minion	NR_003286_RNA18SN5	1114_1119	NR_003286_RNA18SN5_1116	1116	0.04675877	1.26626776	4.21560886	10.92658645	Unm	Unm	TCCCA	-1.009881009500321	False	False	-1.0161245134327248	False	False	-1.0143584394198606	False	False	-1.0175409151258201	False	False
cond1_cond2	Minion	NR_003286_RNA18SN5	1115_1120	NR_003286_RNA18SN5_1117	1117	0.25851249	0.38615404	1.3156483200000002	3.66657997	Unm	Unm	CCCAT	-1.0276767085477647	False	False	-1.0233489680763677	False	False	-1.0714735152903434	False	False	-1.0988833327142546	False	False
cond1_cond2	Minion	NR_003286_RNA18SN5	1116_1121	NR_003286_RNA18SN5_1118	1118	-0.00099554	0.05780265	0.51663817	2.18872986	Unm	Unm	CCATG	-1.2507761664299681	False	False	-1.263495794159944	False	False	-1.872916660296751	False	False	-1.7641890223358359	False	False
cond1_cond2	Minion	NR_003286_RNA18SN5	1117_1122	NR_003286_RNA18SN5_1119	1119	0.11731988	0.14119757	0.8669461199999999	2.5929461899999997	Unm	Unm	CATGA	-1.0075207832550865	False	False	-0.9819618031906977	False	False	-0.9639990936771573	False	False	-1.585642106246412	False	False
cond1_cond2	Minion	NR_003286_RNA18SN5	1118_1123	NR_003286_RNA18SN5_1120	1120	0.03624438	0.33730783999999997	1.01290979	6.000161650000001	Unm	Unm	ATGAC	-1.107780685485522	False	False	-0.9760124287500711	False	False	-0.9964276179691691	False	False	-1.0243755904711618	False	False
cond1_cond2	Minion	NR_003286_RNA18SN5	1119_1124	NR_003286_RNA18SN5_1121	1121	0.43198722	1.6704840900000002	2.43931058	7.54060472	Unm	Unm	TGACC	-1.002896749084623	False	False	-1.0128655960308304	False	False	-0.9541950293070973	False	False	-0.9984432145264485	False	False
cond1_cond2	Minion	NR_003286_RNA18SN5	1120_1125	NR_003286_RNA18SN5_1122	1122	0.12729039	3.7933695	5.6539345700000005	9.501476789999998	Unm	Unm	GACCC	-0.9880730355222995	False	False	-0.9851220037133196	False	False	-1.0264739980820963	False	False	-1.0476308279034645	False	False
cond1_cond2	Minion	NR_003286_RNA18SN5	1121_1126	NR_003286_RNA18SN5_1123	1123	0.48797184	1.59824572	4.83446157	11.453450149999998	Unm	Unm	ACCCG	-1.0580689227773237	False	False	-1.0170425660637035	False	False	-1.2430341424164555	False	False	-1.1680025381809969	False	False
cond1_cond2	Minion	NR_003286_RNA18SN5	1122_1127	NR_003286_RNA18SN5_1124	1124	0.90436163	2.10206964	5.98605725	11.384952519999999	Unm	Unm	CCCGC	-0.995876713996433	False	False	-0.9782524593054273	False	False	-1.0566499762855879	False	False	-1.1037218449476796	False	False
cond1_cond2	Minion	NR_003286_RNA18SN5	1123_1128	NR_003286_RNA18SN5_1125	1125	1.77257661	2.2892812	5.837958199999999	8.54317064	Unm	Unm	CCGCC	-1.1428066254892384	False	False	-0.9654526523800963	False	False	-1.0233441623826758	False	False	-0.9896349926939558	False	False
cond1_cond2	Minion	NR_003286_RNA18SN5	1124_1129	NR_003286_RNA18SN5_1126	1126	1.49614877	1.60198646	5.15253767	8.043285209999999	Unm	Unm	CGCCG	-1.0026086662172324	False	False	-1.0171799969960402	False	False	-0.9740021734539288	False	False	-0.9865927412991109	False	False
cond1_cond2	Minion	NR_003286_RNA18SN5	1125_1130	NR_003286_RNA18SN5_1127	1127	0.66019476	0.95158762	5.0556235	10.86609349	Unm	Unm	GCCGG	-1.0129737113921	False	False	-1.0145018896056095	False	False	-0.9972450563603001	False	False	-0.9722507860271147	False	False
cond1_cond2	Minion	NR_003286_RNA18SN5	1126_1131	NR_003286_RNA18SN5_1128	1128	0.21341821	1.09836029	4.06959441	9.193898390000001	Unm	Unm	CCGGG	-1.1136071225921969	False	False	-1.0001307123308205	False	False	-1.0227679428393313	False	False	-1.1699650071341978	False	False
cond1_cond2	Minion	NR_003286_RNA18SN5	1127_1132	NR_003286_RNA18SN5_1129	1129	0.62189229	4.92487792	6.08993551	7.75285049	Unm	Unm	CGGGC	-1.010956135503823	False	False	-0.9832651888554981	False	False	-1.0077856725715935	False	False	-1.0186920421363135	False	False
cond1_cond2	Minion	NR_003286_RNA18SN5	1128_1133	NR_003286_RNA18SN5_1130	1130	0.1929983	0.6170861	1.56516668	7.233946400000001	Unm	Unm	GGGCA	-0.9841591635206859	False	False	-1.142999347419623	False	False	-1.0289055396646434	False	False	-1.0238211102197439	False	False
cond1_cond2	Minion	NR_003286_RNA18SN5	1129_1134	NR_003286_RNA18SN5_1131	1131	0.09844632	0.16093856	1.1130561700000001	9.89032001	Unm	Unm	GGCAG	-0.9580924888654758	False	False	-1.037345824898649	False	False	-1.0252190504020935	False	False	-1.0074050949815727	False	False
cond1_cond2	Minion	NR_003286_RNA18SN5	1130_1135	NR_003286_RNA18SN5_1132	1132	0.01432376	0.43268353	2.58164245	7.53444179	Unm	Unm	GCAGC	-1.0728212972846163	False	False	-0.9759006855859379	False	False	-1.1671317049869976	False	False	-0.9930126343402531	False	False
cond1_cond2	Minion	NR_003286_RNA18SN5	1131_1136	NR_003286_RNA18SN5_1133	1133	0.12290326	3.7547339	5.97805259	9.959065500000001	Unm		CAGCT	-1.0318832353640792	False	False	-1.1172155393647485	False	False	-1.0399347660505187	False	False	-0.9942296199385808	False	False
cond1_cond2	Minion	NR_003286_RNA18SN5	1132_1137	NR_003286_RNA18SN5_1134	1134	1.73461104	2.5689997	3.27526967	13.491966090000002	Unm		AGCTT	-1.1769465495447247	False	False	-0.9719414620614859	False	False	-0.9995836123380745	False	False	-1.1603837992416697	False	False
cond1_cond2	Minion	NR_003286_RNA18SN5	1133_1138	NR_003286_RNA18SN5_1135	1135	0.37593757	3.0417098100000004	5.178188820000001	14.64940466	psU	psU	GCTTC	-1.0396071431231426	False	False	-1.0089528366393328	False	False	-0.9935407996947058	False	False	-0.9844640548100907	False	False
cond1_cond2	Minion	NR_003286_RNA18SN5	1134_1139	NR_003286_RNA18SN5_1136	1136	0.19310538	3.69383915	6.145626269999999	11.801966660000001	Unm		CTTCC	-0.9860526620658703	False	False	-1.0082077732817456	False	False	-0.9837737462807563	False	False	-1.1568949646982927	False	False
cond1_cond2	Minion	NR_003286_RNA18SN5	1135_1140	NR_003286_RNA18SN5_1137	1137	0.08585933	1.5901220999999999	6.132833549999999	17.40020398	Unm		TTCCG	-0.951214916019873	False	False	-1.028917441905341	False	False	-1.0237957246645677	False	False	-1.0595260627807497	False	False
cond1_cond2	Minion	NR_003286_RNA18SN5	1136_1141	NR_003286_RNA18SN5_1138	1138	0.25537918	0.9072958999999998	5.64021974	17.65631997	Unm	Unm	TCCGG	-0.9825663200945641	False	False	-1.000147685397892	False	False	-0.9959060535165823	False	False	-1.110553754281295	False	False
cond1_cond2	Minion	NR_003286_RNA18SN5	1137_1142	NR_003286_RNA18SN5_1139	1139	3.71828932	8.16723702	9.38413187	17.474151980000002	Unm	Unm	CCGGG	-1.158719347775309	False	False	-1.0149911165541967	False	False	-0.9780269956342537	False	False	-1.0780572046018881	False	False
cond1_cond2	Minion	NR_003286_RNA18SN5	1138_1143	NR_003286_RNA18SN5_1140	1140	0.73566981	3.2978258	7.463632639999999	16.23887844	Unm	Unm	CGGGA	-1.0664437202983228	False	False	-0.9878614979566688	False	False	-1.0273872452281163	False	False	-1.0055745126485818	False	False
cond1_cond2	Minion	NR_003286_RNA18SN5	1139_1144	NR_003286_RNA18SN5_1141	1141	0.13998653	3.5116711599999997	8.23771206	15.77079335	Unm	Unm	GGGAA	-0.9658367123868862	False	False	-1.0375213414141342	False	False	-1.0230406139281576	False	False	-1.0335580660868617	False	False
cond1_cond2	Minion	NR_003286_RNA18SN5	1140_1145	NR_003286_RNA18SN5_1142	1142	0.05215181	0.35484856000000004	1.54727529	8.13616722	Unm	Unm	GGAAA	-0.9781417662424878	False	False	-1.0527024954279147	False	False	-1.0240305363450066	False	False	-1.0583868499562603	False	False
cond1_cond2	Minion	NR_003286_RNA18SN5	1141_1146	NR_003286_RNA18SN5_1143	1143	0.21992996	0.43921081000000006	1.6359113	6.650232149999999	Unm	Unm	GAAAC	-0.9648676049534528	False	False	-0.9792798439462563	False	False	-1.0178570641610993	False	False	-1.0566409736825466	False	False
cond1_cond2	Minion	NR_003286_RNA18SN5	1142_1147	NR_003286_RNA18SN5_1144	1144	0.09684043	0.5326108900000001	2.04862336	6.38633469	Unm	Unm	AAACC	-1.0239036465114773	False	False	-0.9650503079250331	False	False	-1.1676299934185639	False	False	-0.9605860385411116	False	False
cond1_cond2	Minion	NR_003286_RNA18SN5	1143_1148	NR_003286_RNA18SN5_1145	1145	0.90772172	1.81189073	2.7553133499999998	6.37080475	Unm	Unm	AACCA	-0.9967676949305048	False	False	-0.9524808069322249	False	False	-1.0457229946566764	False	False	-0.9493462374645448	False	False
cond1_cond2	Minion	NR_003286_RNA18SN5	1144_1149	NR_003286_RNA18SN5_1146	1146	0.33620898	3.2477736999999998	5.603237609999999	7.9749586599999995	Unm	Unm	ACCAA	-1.0791563617937245	False	False	-1.0192082716327513	False	False	-1.0371272685519082	False	False	-1.0389415310686352	False	False
cond1_cond2	Minion	NR_003286_RNA18SN5	1145_1150	NR_003286_RNA18SN5_1147	1147	0.29044325	0.33931862	3.0589435600000003	9.42989962	Unm	Unm	CCAAA	-1.0357479226911372	False	False	-0.9780096942811405	False	False	-1.0573316827589765	False	False	-0.9872959251894814	False	False
cond1_cond2	Minion	NR_003286_RNA18SN5	1146_1151	NR_003286_RNA18SN5_1148	1148	1.06045851	2.04336472	3.0916327299999997	10.895887759999999	Unm	Unm	CAAAG	-0.9682811285960197	False	False	-1.0654404674013813	False	False	-1.0681369763394508	False	False	-1.009554906381687	False	False
cond1_cond2	Minion	NR_003286_RNA18SN5	1147_1152	NR_003286_RNA18SN5_1149	1149	0.41523573	1.98755185	3.65083135	8.5515022	Unm	Unm	AAAGT	-0.9722562241155593	False	False	-0.9791962599986727	False	False	-1.0453276853553812	False	False	-0.9874520120505785	False	False
cond1_cond2	Minion	NR_003286_RNA18SN5	1148_1153	NR_003286_RNA18SN5_1150	1150	0.00638005	3.2778788700000003	5.2920953	10.220843789999998	Unm	Unm	AAGTC	-0.9689444797162656	False	False	-0.9726007738858453	False	False	-0.9690505539398391	False	False	-1.0731071210228889	False	False
cond1_cond2	Minion	NR_003286_RNA18SN5	1149_1154	NR_003286_RNA18SN5_1151	1151	0.30599769	0.90338814	3.90820523	10.66543621	Unm	Unm	AGTCT	-0.983956061173398	False	False	-1.0018364446968042	False	False	-1.028551660763743	False	False	-0.9983475002039596	False	False
cond1_cond2	Minion	NR_003286_RNA18SN5	1150_1155	NR_003286_RNA18SN5_1152	1152	0.2325245	2.00866021	4.86629447	10.14788555	Unm	Unm	GTCTT	-1.001323550811182	False	False	-1.081840979729683	False	False	-0.952358259501351	False	False	-0.9962486611886001	False	False
cond1_cond2	Minion	NR_003286_RNA18SN5	1151_1156	NR_003286_RNA18SN5_1153	1153	2.35067681	2.4879571400000002	3.57182179	10.33148079	Unm	Unm	TCTTT	-1.0452148196221531	False	False	-1.054017700435422	False	False	-1.0321158918032345	False	False	-1.1607473334453797	False	False
cond1_cond2	Minion	NR_003286_RNA18SN5	1152_1157	NR_003286_RNA18SN5_1154	1154	0.19457971	1.47000119	5.19610174	13.09570772	Unm	Unm	CTTTG	-0.9623946421971195	False	False	-1.1663658583269934	False	False	-1.059823025744076	False	False	-0.9841471538903956	False	False
cond1_cond2	Minion	NR_003286_RNA18SN5	1153_1158	NR_003286_RNA18SN5_1155	1155	0.35076275	3.46147411	7.1766263299999995	11.879995070000001	Unm	Unm	TTTGG	-1.0162815677860466	False	False	-0.967944803330999	False	False	-0.9853082427639073	False	False	-0.9666579467587806	False	False
cond1_cond2	Minion	NR_003286_RNA18SN5	1154_1159	NR_003286_RNA18SN5_1156	1156	0.79213649	3.66761507	4.8781593	10.17874948	Unm	Unm	TTGGG	-0.9957644424062175	False	False	-0.9966414870706057	False	False	-1.0012505966832537	False	False	-1.0420516123577717	False	False
cond1_cond2	Minion	NR_003286_RNA18SN5	1155_1160	NR_003286_RNA18SN5_1157	1157	0.37775921	0.79294756	2.8672346300000005	12.062684390000001	Unm	Unm	TGGGT	-1.0531251580744538	False	False	-1.1969457254890354	False	False	-0.981491124580117	False	False	-1.0335004295074224	False	False
cond1_cond2	Minion	NR_003286_RNA18SN5	1156_1161	NR_003286_RNA18SN5_1158	1158	0.28744256	0.78671155	2.8539440600000003	9.32310082	Unm	Unm	GGGTT	-1.0950776745010806	False	False	-1.1998133416608139	False	False	-0.9943617559942632	False	False	-0.9892827416844385	False	False
cond1_cond2	Minion	NR_003286_RNA18SN5	1157_1162	NR_003286_RNA18SN5_1159	1159	0.64394527	3.3539361000000003	4.49149812	7.82201033	Unm	Unm	GGTTC	-1.0222167768721917	False	False	-1.0656452051594199	False	False	-0.9916748520900777	False	False	-1.0238436825666892	False	False
cond1_cond2	Minion	NR_003286_RNA18SN5	1158_1163	NR_003286_RNA18SN5_1160	1160	0.25339154	0.7218905400000001	2.45091864	8.52013524	Unm	Unm	GTTCC	-1.0004917550844308	False	False	-1.0628630436925413	False	False	-1.0063784990837825	False	False	-0.9893752450587204	False	False
cond1_cond2	Minion	NR_003286_RNA18SN5	1159_1164	NR_003286_RNA18SN5_1161	1161	0.21896871	2.16652458	5.306180510000001	11.067627190000001	Unm	Unm	TTCCG	-0.9672242551245567	False	False	-0.9926595045700392	False	False	-0.992448178069466	False	False	-1.003630795737297	False	False
cond1_cond2	Minion	NR_003286_RNA18SN5	1160_1165	NR_003286_RNA18SN5_1162	1162	0.57867156	1.4910724699999998	4.661588699999999	10.44392635	Unm	Unm	TCCGG	-0.9901662329337577	False	False	-1.0764865000947854	False	False	-1.0089818511197663	False	False	-0.9559085729012423	False	False
cond1_cond2	Minion	NR_003286_RNA18SN5	1161_1166	NR_003286_RNA18SN5_1163	1163	1.66364756	3.3342035	6.777636149999999	13.530539479999998	Unm	Unm	CCGGG	-0.9975828501121745	False	False	-1.039437906460692	False	False	-1.0466287699270427	False	False	-1.100651125350082	False	False
cond1_cond2	Minion	NR_003286_RNA18SN5	1162_1167	NR_003286_RNA18SN5_1164	1164	1.03450842	2.73023526	7.4448623199999995	15.276466659999999	Unm	Unm	CGGGG	-1.0231793373581484	False	False	-0.9511602205361399	False	False	-1.0251698415407569	False	False	-1.0243148195588025	False	False
cond1_cond2	Minion	NR_003286_RNA18SN5	1163_1168	NR_003286_RNA18SN5_1165	1165	1.61128396	3.8085036699999995	7.758551649999999	16.80371298	Unm	Unm	GGGGG	-1.0205956688996363	False	False	-0.9775940203037063	False	False	-0.992635816730558	False	False	-0.9988156391525326	False	False
cond1_cond2	Minion	NR_003286_RNA18SN5	1164_1169	NR_003286_RNA18SN5_1166	1166	0.86102398	3.9124517599999997	8.02526954	17.893387609999998	Unm	Unm	GGGGG	-1.0659610312135177	False	False	-1.3613450724320448	False	False	-1.0957759101366633	False	False	-0.9968857241061491	False	False
cond1_cond2	Minion	NR_003286_RNA18SN5	1165_1170	NR_003286_RNA18SN5_1167	1167	0.39086802	3.01831879	7.077347229999999	19.34942418	Unm	Unm	GGGGA	-0.9786170593782453	False	False	-1.0035175252474764	False	False	-1.0094696178522597	False	False	-0.9715653863037051	False	False
cond1_cond2	Minion	NR_003286_RNA18SN5	1166_1171	NR_003286_RNA18SN5_1168	1168	1.07615738	4.423878129999999	6.819526679999999	20.98248479	Unm	Unm	GGGAG	-1.0203429269836053	False	False	-1.0293010958805149	False	False	-0.988966244072337	False	False	-1.0346980866402449	False	False
cond1_cond2	Minion	NR_003286_RNA18SN5	1167_1172	NR_003286_RNA18SN5_1169	1169	0.51056312	4.18627183	6.368874139999999	20.339662099999998	Unm	Unm	GGAGT	-1.0267320450025155	False	False	-0.9727140919456507	False	False	-1.0444191433168935	False	False	-0.9918234078900756	False	False
cond1_cond2	Minion	NR_003286_RNA18SN5	1168_1173	NR_003286_RNA18SN5_1170	1170	0.63319343	5.441564280000001	7.825776729999999	18.28891013	Unm	Unm	GAGTA	-1.0143856382030665	False	False	-1.022477453593257	False	False	-1.1018616545301438	False	False	-1.0013530308764658	False	False
cond1_cond2	Minion	NR_003286_RNA18SN5	1169_1174	NR_003286_RNA18SN5_1171	1171	0.08238348	3.26962907	8.741473300000001	20.12616721	Unm		AGTAT	-0.9878642786725587	False	False	-1.0018351196681317	False	False	-1.0437335360342603	False	False	-0.9834971125360334	False	False
cond1_cond2	Minion	NR_003286_RNA18SN5	1170_1175	NR_003286_RNA18SN5_1172	1172	0.71510847	0.9675668199999999	5.335308790000001	19.578495460000003	Unm		GTATG	-1.0026605910208923	False	False	-1.0554094324932524	False	False	-1.0749567990479159	False	False	-1.0311185768569098	False	False
cond1_cond2	Minion	NR_003286_RNA18SN5	1171_1176	NR_003286_RNA18SN5_1173	1173	3.61297921	6.26113521	7.6979282300000005	17.09437268	psU	psU	TATGG	-1.2025180955468786	False	False	-1.0555106882740097	False	False	-0.9635238459876444	False	False	-1.0328805643692434	False	False
cond1_cond2	Minion	NR_003286_RNA18SN5	1172_1177	NR_003286_RNA18SN5_1174	1174	0.03918585	3.6386000800000002	8.68930793	14.090475820000002	Unm		ATGGT	-1.0783052077780988	False	False	-0.9998010292877728	False	False	-1.019473190472039	False	False	-0.987080879640539	False	False
cond1_cond2	Minion	NR_003286_RNA18SN5	1173_1178	NR_003286_RNA18SN5_1175	1175	0.60011522	2.9574415	7.51742342	14.24384079	Unm		TGGTT	-0.992686049147124	False	False	-0.9904161386709782	False	False	-1.0564017012382738	False	False	-1.0002612276618197	False	False
cond1_cond2	Minion	NR_003286_RNA18SN5	1174_1179	NR_003286_RNA18SN5_1176	1176	0.12250495	0.26573221	2.1054577699999997	14.20418499	psU	psU	GGTTG	-1.0182213871630723	False	False	-0.9928279724551926	False	False	-0.9649536799210697	False	False	-1.0137842592171764	False	False
cond1_cond2	Minion	NR_003286_RNA18SN5	1175_1180	NR_003286_RNA18SN5_1177	1177	0.78531191	1.12093179	2.3740253599999996	12.907497850000002	Unm		GTTGC	-0.9766222931502744	False	False	-1.0697559213089776	False	False	-1.1037002201602233	False	False	-0.971785871857876	False	False
cond1_cond2	Minion	NR_003286_RNA18SN5	1176_1181	NR_003286_RNA18SN5_1178	1178	0.41511258	6.221479410000001	7.41490284	11.73576455	Unm		TTGCA	-0.9820910554917411	False	False	-1.0505669362816623	False	False	-1.03844352043486	False	False	-0.987380229289287	False	False
cond1_cond2	Minion	NR_003286_RNA18SN5	1177_1182	NR_003286_RNA18SN5_1179	1179	0.11536082	2.34191294	4.51118292	12.404619259999999	Unm	Unm	TGCAA	-0.9939758795801144	False	False	-1.0092647838804072	False	False	-1.0171834478263189	False	False	-1.0702292680177625	False	False
cond1_cond2	Minion	NR_003286_RNA18SN5	1178_1183	NR_003286_RNA18SN5_1180	1180	0.17024575	1.7857082	3.13979696	12.376528190000002	Unm	Unm	GCAAA	-1.0494171683741496	False	False	-1.0471997842423326	False	False	-0.9847370865831057	False	False	-1.1429584378609423	False	False
cond1_cond2	Minion	NR_003286_RNA18SN5	1179_1184	NR_003286_RNA18SN5_1181	1181	0.79859974	0.93458692	1.2502305699999998	8.36035953	Unm	Unm	CAAAG	-1.0292041489454573	False	False	-1.005501048852394	False	False	-1.1164482629409365	False	False	-0.9756096460084327	False	False
cond1_cond2	Minion	NR_003286_RNA18SN5	1180_1185	NR_003286_RNA18SN5_1182	1182	0.02501562	1.09284072	2.39817829	10.95595621	Unm	Unm	AAAGC	-1.098066765384084	False	False	-1.0034452798013473	False	False	-1.0193381593666428	False	False	-1.0452652988513287	False	False
cond1_cond2	Minion	NR_003286_RNA18SN5	1181_1186	NR_003286_RNA18SN5_1183	1183	0.00502146	2.2053107499999998	3.57372347	14.0602336	Unm	Unm	AAGCT	-0.983048030558866	False	False	-1.0095915462804597	False	False	-1.0358854167564309	False	False	-0.994005900441219	False	False
cond1_cond2	Minion	NR_003286_RNA18SN5	1182_1187	NR_003286_RNA18SN5_1184	1184	0.33147062	4.93750962	5.29588945	15.16290255	Unm	Unm	AGCTG	-0.9932898868686575	False	False	-0.9953775662429878	False	False	-0.9690246565017613	False	False	-0.9936585721646477	False	False
cond1_cond2	Minion	NR_003286_RNA18SN5	1183_1188	NR_003286_RNA18SN5_1185	1185	0.21332674	4.889985589999999	5.34819461	15.24901452	Unm	Unm	GCTGA	-1.121811659851993	False	False	-1.0095140740320303	False	False	-1.0606838306460609	False	False	-1.0409407350585944	False	False
cond1_cond2	Minion	NR_003286_RNA18SN5	1184_1189	NR_003286_RNA18SN5_1186	1186	0.11501601	2.03725587	3.04141321	18.363502529999998	Unm	Unm	CTGAA	-0.9938407841493786	False	False	-1.0674606728380118	False	False	-1.0200981897124177	False	False	-1.0098762763979257	False	False
cond1_cond2	Minion	NR_003286_RNA18SN5	1185_1190	NR_003286_RNA18SN5_1187	1187	0.00670093	1.17895269	2.3909363	15.884294149999999	Unm	Unm	TGAAA	-0.9777038575770103	False	False	-0.9889964504055874	False	False	-1.0405501111320816	False	False	-1.002261836708087	False	False
cond1_cond2	Minion	NR_003286_RNA18SN5	1186_1191	NR_003286_RNA18SN5_1188	1188	0.45265905	5.319798759999999	5.9668996	11.18114667	Unm	Unm	GAAAC	-1.029635900521877	False	False	-0.9666651808538594	False	False	-1.0436826165215158	False	False	-1.0761859795942468	False	False
cond1_cond2	Minion	NR_003286_RNA18SN5	1187_1192	NR_003286_RNA18SN5_1189	1189	0.43098181	2.45830124	5.4469464	11.907393249999998	Unm	Unm	AAACT	-1.027334218859992	False	False	-0.9846343533590025	False	False	-0.9930957337317716	False	False	-0.9704211446192144	False	False
cond1_cond2	Minion	NR_003286_RNA18SN5	1188_1193	NR_003286_RNA18SN5_1190	1190	0.09440209	0.18683811	4.109468260000001	12.66538984	Unm	Unm	AACTT	-1.0634305518304017	False	False	-1.075396451192783	False	False	-1.050626180013237	False	False	-0.9983452702253833	False	False
cond1_cond2	Minion	NR_003286_RNA18SN5	1189_1194	NR_003286_RNA18SN5_1191	1191	2.43488309	2.76350245	4.46491284	9.98598108	Unm	Unm	ACTTA	-1.1115304006649058	False	False	-1.0742772653963537	False	False	-1.0135091850309554	False	False	-1.0148470967856373	False	False
cond1_cond2	Minion	NR_003286_RNA18SN5	1190_1195	NR_003286_RNA18SN5_1192	1192	0.6041062	1.9369492799999999	5.45514978	10.32750771	Unm	Unm	CTTAA	-0.9869501971783503	False	False	-1.1433514849529067	False	False	-0.9763996680841988	False	False	-1.137888934305242	False	False
cond1_cond2	Minion	NR_003286_RNA18SN5	1191_1196	NR_003286_RNA18SN5_1193	1193	0.57192029	2.64039	6.255501300000001	12.851109050000002	Unm	Unm	TTAAA	-0.9834753077811772	False	False	-1.028354239161444	False	False	-1.0018761676944896	False	False	-0.9999321740715796	False	False
cond1_cond2	Minion	NR_003286_RNA18SN5	1192_1197	NR_003286_RNA18SN5_1194	1194	0.41699503	2.79982787	4.26523758	11.778664330000002	Unm	Unm	TAAAG	-0.9370434223374702	False	False	-1.0806172818720514	False	False	-0.9981868055074454	False	False	-1.011232833782557	False	False
cond1_cond2	Minion	NR_003286_RNA18SN5	1193_1198	NR_003286_RNA18SN5_1195	1195	0.15912698	2.71043945	4.11647027	10.24457279	Unm	Unm	AAAGG	-0.9951166757257521	False	False	-1.0360768087931538	False	False	-1.0255539145668118	False	False	-1.077116662346438	False	False
cond1_cond2	Minion	NR_003286_RNA18SN5	1194_1199	NR_003286_RNA18SN5_1196	1196	0.13025624	1.69105773	3.01476874	9.42752677	Unm	Unm	AAGGA	-0.9679137855435023	False	False	-1.027956467502805	False	False	-0.9739669614784026	False	False	-0.9865395481237913	False	False
cond1_cond2	Minion	NR_003286_RNA18SN5	1195_1200	NR_003286_RNA18SN5_1197	1197	0.28685926	0.40285774	1.40876299	9.32231102	Unm	Unm	AGGAA	-1.0703859388011423	False	False	-0.9810623338057833	False	False	-0.9988161548880692	False	False	-0.9892827416844385	False	False
cond1_cond2	Minion	NR_003286_RNA18SN5	1196_1201	NR_003286_RNA18SN5_1198	1198	0.46072974	1.8233439800000002	2.82963292	12.921926970000001	Unm	Unm	GGAAT	-1.022766813837174	False	False	-0.9915633624572685	False	False	-1.017622053853589	False	False	-0.9608230628356258	False	False
cond1_cond2	Minion	NR_003286_RNA18SN5	1197_1202	NR_003286_RNA18SN5_1199	1199	0.25579229	2.69461212	5.0774919800000005	14.53966183	Unm	Unm	GAATT	-0.9789259104512201	False	False	-1.0114581883315454	False	False	-1.011080174365128	False	False	-1.006751518792306	False	False
cond1_cond2	Minion	NR_003286_RNA18SN5	1198_1203	NR_003286_RNA18SN5_1200	1200	0.33338115	6.3100553999999995	8.86828591	19.55457781	Unm	Unm	AATTG	-1.067598529537631	False	False	-1.0457936460914772	False	False	-0.9690534706039514	False	False	-1.022936815948961	False	False
cond1_cond2	Minion	NR_003286_RNA18SN5	1199_1204	NR_003286_RNA18SN5_1201	1201	1.30190971	3.30879259	5.20661545	19.541789549999997	Unm	Unm	ATTGA	-0.9979341015745696	False	False	-1.00088956432303	False	False	-1.0455533546826925	False	False	-1.0123036130293193	False	False
cond1_cond2	Minion	NR_003286_RNA18SN5	1200_1205	NR_003286_RNA18SN5_1202	1202	0.53979877	5.4177737200000005	8.34506915	19.27195597	Unm	Unm	TTGAC	-0.9823449545203223	False	False	-0.9967168508498757	False	False	-0.9968767529902056	False	False	-1.003647859313618	False	False
cond1_cond2	Minion	NR_003286_RNA18SN5	1201_1206	NR_003286_RNA18SN5_1203	1203	0.76885065	1.81055572	4.54145732	13.91419247	Unm	Unm	TGACG	-1.0135480293434462	False	False	-0.954676613351434	False	False	-1.0420847441472012	False	False	-1.024707557072647	False	False
cond1_cond2	Minion	NR_003286_RNA18SN5	1202_1207	NR_003286_RNA18SN5_1204	1204	0.52315392	2.42477854	4.19478679	10.78371978	Unm	Unm	GACGG	-0.9975933493352338	False	False	-0.9831894781866074	False	False	-1.0797930342760782	False	False	-1.0581582900435789	False	False
cond1_cond2	Minion	NR_003286_RNA18SN5	1203_1208	NR_003286_RNA18SN5_1205	1205	0.3660392	0.9522919	2.75060768	11.8975392	Unm	Unm	ACGGA	-1.0486608384244591	False	False	-1.0154774991459257	False	False	-1.014316440553645	False	False	-0.975952587736711	False	False
cond1_cond2	Minion	NR_003286_RNA18SN5	1204_1209	NR_003286_RNA18SN5_1206	1206	0.09531963	0.1783199	1.6195463600000002	11.98447266	Unm	Unm	CGGAA	-1.0523868440755586	False	False	-1.0479935090802506	False	False	-1.0142081974826191	False	False	-1.1447084730185424	False	False
cond1_cond2	Minion	NR_003286_RNA18SN5	1205_1210	NR_003286_RNA18SN5_1207	1207	0.41099158	6.53159314	7.49996113	11.58179261	Unm	Unm	GGAAG	-1.038276326551435	False	False	-0.9851393060996287	False	False	-1.04617732365324	False	False	-1.0792099950340333	False	False
cond1_cond2	Minion	NR_003286_RNA18SN5	1206_1211	NR_003286_RNA18SN5_1208	1208	0.14104176	1.89748918	3.6194658100000003	13.09316809	Unm	Unm	GAAGG	-0.9699975006106607	False	False	-1.0740324816512168	False	False	-0.969458272792509	False	False	-0.9858827004962881	False	False
cond1_cond2	Minion	NR_003286_RNA18SN5	1207_1212	NR_003286_RNA18SN5_1209	1209	0.3659674	2.02209849	3.54546122	13.05707929	Unm	Unm	AAGGG	-1.0474909478015408	False	False	-1.1049942903926453	False	False	-0.9902291514358167	False	False	-0.9909160201480235	False	False
cond1_cond2	Minion	NR_003286_RNA18SN5	1208_1213	NR_003286_RNA18SN5_1210	1210	0.84969802	2.46366738	3.90254212	8.28877108	Unm	Unm	AGGGC	-1.0686104978682904	False	False	-0.9910450390302495	False	False	-1.036870429879658	False	False	-1.0017664316368156	False	False
cond1_cond2	Minion	NR_003286_RNA18SN5	1209_1214	NR_003286_RNA18SN5_1211	1211	0.12163137	0.1422311	2.81940833	7.37631225	Unm	Unm	GGGCA	-1.0009148624043362	False	False	-0.9834804621437071	False	False	-1.0107817849296041	False	False	-1.0328511684727135	False	False
cond1_cond2	Minion	NR_003286_RNA18SN5	1210_1215	NR_003286_RNA18SN5_1212	1212	0.81023421	1.7632849300000002	4.58747915	6.68519787	Unm	Unm	GGCAC	-1.0493211142227357	False	False	-1.0739852048587804	False	False	-0.9702764424997078	False	False	-1.023891218963376	False	False
cond1_cond2	Minion	NR_003286_RNA18SN5	1211_1216	NR_003286_RNA18SN5_1213	1213	0.6512776	0.9850303499999999	3.33230791	5.14791624	Unm	Unm	GCACC	-0.9609005606543061	False	False	-1.068127123168696	False	False	-1.00645519063876	False	False	-1.0029080412504965	False	False
cond1_cond2	Minion	NR_003286_RNA18SN5	1212_1217	NR_003286_RNA18SN5_1214	1214	1.20158723	1.33098411	3.8829724399999996	10.46305294	Unm	Unm	CACCA	-0.9963462665484932	False	False	-1.0241982598175698	False	False	-1.103658375572508	False	False	-0.9926737312534645	False	False
cond1_cond2	Minion	NR_003286_RNA18SN5	1213_1218	NR_003286_RNA18SN5_1215	1215	0.21382475	0.92638575	4.9590162	10.464641449999998	Unm	Unm	ACCAC	-1.087568877646183	False	False	-0.9858741240878525	False	False	-0.9660502327033698	False	False	-0.9924469494363771	False	False
cond1_cond2	Minion	NR_003286_RNA18SN5	1214_1219	NR_003286_RNA18SN5_1216	1216	0.87665177	5.4573678	13.46286273	15.53551047	Unm	Unm	CCACC	-1.006589440976126	False	False	-1.0398928078769272	False	False	-1.4807981027687347	False	False	-1.0358011859972627	False	False
cond1_cond2	Minion	NR_003286_RNA18SN5	1215_1220	NR_003286_RNA18SN5_1217	1217	1.30311385	1.7648734399999997	8.53082943	14.981999630000002	Unm	Unm	CACCA	-0.9956660332223459	False	False	-1.0642891717633725	False	False	-0.9936588252552383	False	False	-1.0594824705625612	False	False
cond1_cond2	Minion	NR_003286_RNA18SN5	1216_1221	NR_003286_RNA18SN5_1218	1218	5.2869691	6.055899370000001	8.768475619999998	14.51909368	Unm	Unm	ACCAG	-1.4531975598949918	False	False	-0.9806477464781403	False	False	-1.0157948669504484	False	False	-1.0107803619327644	False	False
cond1_cond2	Minion	NR_003286_RNA18SN5	1217_1222	NR_003286_RNA18SN5_1219	1219	0.38851037	0.77747327	7.51185648	9.06172588	Unm	Unm	CCAGG	-0.9890803362347075	False	False	-1.1982738814635767	False	False	-1.0506239366273822	False	False	-1.2809132151676315	False	False
cond1_cond2	Minion	NR_003286_RNA18SN5	1218_1223	NR_003286_RNA18SN5_1220	1220	0.14430026	0.4634798	6.24188002	9.70589781	Unm	Unm	CAGGA	-1.0668287460540504	False	False	-0.9915633111446667	False	False	-1.042033772376329	False	False	-1.1975377891484262	False	False
cond1_cond2	Minion	NR_003286_RNA18SN5	1220_1225	NR_003286_RNA18SN5_1222	1222	0.10292075	2.40904537	2.7845967899999997	5.92512597	Unm	Unm	GGAGT	-1.0044373633419788	False	False	-0.9972914266524159	False	False	-1.0873756524439477	False	False	-0.9860198787233205	False	False
cond1_cond2	Minion	NR_003286_RNA18SN5	1221_1226	NR_003286_RNA18SN5_1223	1223	0.06941649	1.50332932	1.8470606100000002	7.93655943	Unm	Unm	GAGTG	-0.9963159622042967	False	False	-0.9847790308811385	False	False	-0.9693240827479043	False	False	-1.0149001180807968	False	False
cond1_cond2	Minion	NR_003286_RNA18SN5	1222_1227	NR_003286_RNA18SN5_1224	1224	0.16183467	1.5492714799999998	2.8796513900000003	9.75973645	Unm	Unm	AGTGG	-1.0102375550895197	False	False	-0.9942660534498365	False	False	-1.0036208972853422	False	False	-0.9596093618805221	False	False
cond1_cond2	Minion	NR_003286_RNA18SN5	1223_1228	NR_003286_RNA18SN5_1225	1225	0.07897587	2.47491326	3.8175086900000004	8.782206550000001	Unm	Unm	GTGGA	-1.0501826996475443	False	False	-1.0423988555116732	False	False	-1.0145528976602782	False	False	-1.0154434887109245	False	False
cond1_cond2	Minion	NR_003286_RNA18SN5	1224_1229	NR_003286_RNA18SN5_1226	1226	1.0790668	1.8231770200000001	2.3444375600000003	8.57136889	Unm	Unm	TGGAG	-1.0271417560006015	False	False	-0.9922242131032464	False	False	-1.1550874774331485	False	False	-1.0330731985888666	False	False
cond1_cond2	Minion	NR_003286_RNA18SN5	1225_1230	NR_003286_RNA18SN5_1227	1227	0.03227747	1.43151547	2.8790314500000003	11.342071390000001	Unm	Unm	GGAGC	-0.9801575829392476	False	False	-0.9707423405661191	False	False	-1.003620897285342	False	False	-0.9990697467692262	False	False
cond1_cond2	Minion	NR_003286_RNA18SN5	1226_1231	NR_003286_RNA18SN5_1228	1228	0.24817253	1.29249166	2.4447792	9.20313934	Unm	Unm	GAGCC	-1.021928400174455	False	False	-0.9918523037613495	False	False	-0.978712856520494	False	False	-1.1955865983770213	False	False
cond1_cond2	Minion	NR_003286_RNA18SN5	1227_1232	NR_003286_RNA18SN5_1229	1229	0.04130078	4.319973979999999	4.73844784	8.305686009999999	Unm		AGCCT	-1.0495904557754998	False	False	-1.0178804325121626	False	False	-1.0128809886102659	False	False	-1.0139991372883779	False	False
cond1_cond2	Minion	NR_003286_RNA18SN5	1228_1233	NR_003286_RNA18SN5_1230	1230	-0.00035751	0.33598121	3.3211603600000004	13.1013597	Unm		GCCTG	-1.2105220572369402	False	False	-0.9731202235066585	False	False	-0.9668878241499733	False	False	-0.9951204973176196	False	False
cond1_cond2	Minion	NR_003286_RNA18SN5	1229_1234	NR_003286_RNA18SN5_1231	1231	0.13838137	0.9257236900000001	3.66029092	12.14544656	psU	psU	CCTGC	-1.007033552645757	False	False	-0.9891934489163677	False	False	-1.0561747692051118	False	False	-1.01526930385343	False	False
cond1_cond2	Minion	NR_003286_RNA18SN5	1230_1235	NR_003286_RNA18SN5_1232	1232	2.55732447	6.22718916	6.61382682	8.25508475	Unm		CTGCG	-1.044096102673835	False	False	-1.0569480002050284	False	False	-1.0242795382599832	False	False	-1.016980666533253	False	False
cond1_cond2	Minion	NR_003286_RNA18SN5	1231_1236	NR_003286_RNA18SN5_1233	1233	0.13629949	0.33657852	3.16486491	8.236933890000001	Unm		TGCGG	-1.048904374437462	False	False	-0.974883634398134	False	False	-0.9853131246902652	False	False	-1.0579176383844722	False	False
cond1_cond2	Minion	NR_003286_RNA18SN5	1232_1237	NR_003286_RNA18SN5_1234	1234	0.11231431	0.42961216999999996	3.23212111	11.48065148	Unm	Unm	GCGGC	-0.9818474639853108	False	False	-0.9979846505928984	False	False	-1.0546674849961728	False	False	-1.1025177598304	False	False
cond1_cond2	Minion	NR_003286_RNA18SN5	1233_1238	NR_003286_RNA18SN5_1235	1235	0.02026624	0.31783035000000004	0.7436796700000001	5.5836279300000005	Unm		CGGCT	-0.9765266987135275	False	False	-1.1162736641224271	False	False	-1.1092987423944964	False	False	-1.0939392993086856	False	False
cond1_cond2	Minion	NR_003286_RNA18SN5	1234_1239	NR_003286_RNA18SN5_1236	1236	0.08861874	4.16944128	9.38400291	11.951484019999999	Unm		GGCTT	-1.0001526957622677	False	False	-0.9812328696561678	False	False	-0.9779819823969313	False	False	-1.1031800633249191	False	False
cond1_cond2	Minion	NR_003286_RNA18SN5	1235_1240	NR_003286_RNA18SN5_1237	1237	0.08861678	0.33016561	7.619623439999999	16.34740536	psU	psU	GCTTA	-1.0001141231751725	False	False	-0.9724799991362734	False	False	-1.051984245955202	False	False	-1.0024158242659635	False	False
cond1_cond2	Minion	NR_003286_RNA18SN5	1236_1241	NR_003286_RNA18SN5_1238	1238	4.9933643	6.704434609999999	9.92569449	18.19788218	Unm		CTTAA	-1.3940186154414518	False	False	-0.9761022817298002	False	False	-0.9951224583294879	False	False	-1.0168116142460282	False	False
cond1_cond2	Minion	NR_003286_RNA18SN5	1237_1242	NR_003286_RNA18SN5_1239	1239	2.18720855	4.82553351	11.84683529	15.90645628	Unm		TTAAT	-0.9770984992569556	False	False	-0.9861712285774592	False	False	-1.0214889414927935	False	False	-0.9930021307063237	False	False
cond1_cond2	Minion	NR_003286_RNA18SN5	1238_1243	NR_003286_RNA18SN5_1240	1240	0.85681581	2.16830717	11.17450642	17.131447310000002	Unm	Unm	TAATT	-1.0725478344210804	False	False	-0.9743083537669811	False	False	-0.9995438785506762	False	False	-1.0685519772208534	False	False
cond1_cond2	Minion	NR_003286_RNA18SN5	1239_1244	NR_003286_RNA18SN5_1241	1241	1.08250489	1.8780153800000001	6.30745828	11.60882324	Unm		AATTT	-1.0507618185709349	False	False	-0.9902645090891985	False	False	-1.0078067082241653	False	False	-1.2222116942740642	False	False
cond1_cond2	Minion	NR_003286_RNA18SN5	1240_1245	NR_003286_RNA18SN5_1242	1242	0.74312151	1.55515664	5.13140407	8.60627573	Unm		ATTTG	-1.0335488659417575	False	False	-1.0095381954348877	False	False	-0.9907745504651965	False	False	-1.0428009935376192	False	False
cond1_cond2	Minion	NR_003286_RNA18SN5	1241_1246	NR_003286_RNA18SN5_1243	1243	0.64229703	1.18181054	5.01074661	10.01800483	psU	psU	TTTGA	-1.023994083559697	False	False	-0.9894394051002842	False	False	-1.132181697542293	False	False	-1.001501727837313	False	False
cond1_cond2	Minion	NR_003286_RNA18SN5	1242_1247	NR_003286_RNA18SN5_1244	1244	0.9946297	1.8229859999999998	4.27440654	11.09870856	Unm		TTGAC	-0.9689131559486311	False	False	-0.9929802965387676	False	False	-1.0145661477964847	False	False	-1.0093676707496606	False	False
cond1_cond2	Minion	NR_003286_RNA18SN5	1243_1248	NR_003286_RNA18SN5_1245	1245	1.00867997	3.58003627	6.71387608	11.526346199999999	Unm		TGACT	-0.9865248211872336	False	False	-0.9893277206521931	False	False	-1.0354429402879537	False	False	-0.9531669283311539	False	False
cond1_cond2	Minion	NR_003286_RNA18SN5	1244_1249	NR_003286_RNA18SN5_1246	1246	0.05732203	2.95871911	8.1087831	12.86604428	Unm		GACTC	-1.0134673298119696	False	False	-0.9880228104703017	False	False	-1.041360513480468	False	False	-0.9995088237991558	False	False
cond1_cond2	Minion	NR_003286_RNA18SN5	1245_1250	NR_003286_RNA18SN5_1247	1247	1.43959105	1.9827942799999998	6.317464659999999	15.39274756	m1acp3psU	m1acp3psU	ACTCA	-0.984301798253066	False	False	-0.9788300340174292	False	False	-0.9863789464481776	False	False	-0.9845259348852797	False	False
cond1_cond2	Minion	NR_003286_RNA18SN5	1246_1251	NR_003286_RNA18SN5_1248	1248	1.70716327	2.5215086199999996	5.6255995	13.886327309999999	Unm		CTCAA	-1.1063852968771926	False	False	-1.0852016215630884	False	False	-0.977543906623942	False	False	-1.0023726594957156	False	False
cond1_cond2	Minion	NR_003286_RNA18SN5	1247_1252	NR_003286_RNA18SN5_1249	1249	1.56150511	4.34968928	7.90017551	13.24772405	Unm		TCAAC	-1.0220234957392658	False	False	-1.031465747181768	False	False	-1.3245252118024855	False	False	-1.0094025525529702	False	False
cond1_cond2	Minion	NR_003286_RNA18SN5	1248_1253	NR_003286_RNA18SN5_1250	1250	0.04567269	2.07361602	5.85551689	11.75660761	Unm	Unm	CAACA	-0.9592120155984178	False	False	-0.9972891581665623	False	False	-1.0174756217315757	False	False	-0.9834260537499571	False	False
cond1_cond2	Minion	NR_003286_RNA18SN5	1249_1254	NR_003286_RNA18SN5_1251	1251	0.35805922	2.32011585	4.6567666700000006	10.24494554	Unm	Unm	AACAC	-0.9817114681623881	False	False	-1.0175697830749122	False	False	-1.005771640931072	False	False	-1.077652027357227	False	False
cond1_cond2	Minion	NR_003286_RNA18SN5	1250_1255	NR_003286_RNA18SN5_1252	1252	0.15517327	0.49167784000000003	3.11109599	9.159574410000001	Unm	Unm	ACACG	-1.0586477772504337	False	False	-1.0714347536226074	False	False	-1.01549112957049	False	False	-1.101607276699657	False	False
cond1_cond2	Minion	NR_003286_RNA18SN5	1251_1256	NR_003286_RNA18SN5_1253	1253	0.57429975	1.00984655	3.53123426	10.81330515	Unm	Unm	CACGG	-0.9875148776091107	False	False	-0.950170938529553	False	False	-0.9919879495235172	False	False	-1.0060134914243142	False	False
cond1_cond2	Minion	NR_003286_RNA18SN5	1252_1257	NR_003286_RNA18SN5_1254	1254	1.64138649	3.26431815	4.4115788799999995	10.952608869999999	Unm	Unm	ACGGG	-1.0094857396911907	False	False	-1.0185947148124512	False	False	-1.0026617334422725	False	False	-1.0420700673749013	False	False
cond1_cond2	Minion	NR_003286_RNA18SN5	1253_1258	NR_003286_RNA18SN5_1255	1255	0.36676873	3.72734676	6.18746213	11.53008106	Unm	Unm	CGGGA	-1.054717060629199	False	False	-1.022159436473494	False	False	-0.9928046498505518	False	False	-0.9577734705281209	False	False
cond1_cond2	Minion	NR_003286_RNA18SN5	1254_1259	NR_003286_RNA18SN5_1256	1256	0.05101898	2.45941957	4.73461036	12.43423063	Unm	Unm	GGGAA	-1.022058736231465	False	False	-0.9911619050678618	False	False	-1.0233791076389565	False	False	-1.048433708991206	False	False
cond1_cond2	Minion	NR_003286_RNA18SN5	1255_1260	NR_003286_RNA18SN5_1257	1257	0.19341015	1.06915003	3.3451685600000003	12.710866260000001	Unm	Unm	GGAAA	-0.9808821449327748	False	False	-0.9933408105908171	False	False	-1.0213030954175535	False	False	-1.0270082609185984	False	False
cond1_cond2	Minion	NR_003286_RNA18SN5	1256_1261	NR_003286_RNA18SN5_1258	1258	0.07362542	1.91399612	4.04345173	10.11448532	Unm	Unm	GAAAC	-0.97782075186347	False	False	-1.1737023190587967	False	False	-0.9686954752805021	False	False	-0.993290368802476	False	False
cond1_cond2	Minion	NR_003286_RNA18SN5	1257_1262	NR_003286_RNA18SN5_1259	1259	1.7846054	3.5409537799999997	3.95699348	8.4680562	Unm	Unm	AAACC	-1.1375132998171682	False	False	-1.057800757675576	False	False	-0.9727412147000253	False	False	-0.9698795691872585	False	False
cond1_cond2	Minion	NR_003286_RNA18SN5	1258_1263	NR_003286_RNA18SN5_1260	1260	0.10042108	1.1309658200000001	3.45183603	12.10260092	Unm	Unm	AACCT	-1.0093570082683176	False	False	-1.0203391174494851	False	False	-1.0296281612723859	False	False	-1.0036209232718916	False	False
cond1_cond2	Minion	NR_003286_RNA18SN5	1259_1264	NR_003286_RNA18SN5_1261	1261	0.04858305	0.8129904499999999	3.46608998	12.73999173	Unm	Unm	ACCTC	-1.0289880697083449	False	False	-0.9897911565648274	False	False	-1.0399830614759735	False	False	-1.0528381293130662	False	False
cond1_cond2	Minion	NR_003286_RNA18SN5	1260_1265	NR_003286_RNA18SN5_1262	1262	0.41405634	4.7036947499999995	5.31793665	9.69930954	Unm	Unm	CCTCA	-0.9912838826336282	False	False	-1.0665537862916157	False	False	-1.0105121841970752	False	False	-1.2191289502420386	False	False
cond1_cond2	Minion	NR_003286_RNA18SN5	1261_1266	NR_003286_RNA18SN5_1263	1263	0.35401671	2.55138693	3.59236718	11.080893369999998	Unm	Unm	CTCAC	-0.9743089033740677	False	False	-0.9818828243695554	False	False	-0.9984950071407044	False	False	-0.9962307140411003	False	False
cond1_cond2	Minion	NR_003286_RNA18SN5	1262_1267	NR_003286_RNA18SN5_1264	1264	0.11122106	0.50027159	2.5049414999999997	11.08045036	Unm	Unm	TCACC	-0.974726160455712	False	False	-1.0894478393006404	False	False	-1.013521173321322	False	False	-0.9962915283271109	False	False
cond1_cond2	Minion	NR_003286_RNA18SN5	1263_1268	NR_003286_RNA18SN5_1265	1265	0.4671198	2.51254965	4.02566795	7.90945815	Unm	Unm	CACCC	-0.9679033362879033	False	False	-1.0586361263796715	False	False	-0.9918815774760379	False	False	-0.9852152862195535	False	False
cond1_cond2	Minion	NR_003286_RNA18SN5	1264_1269	NR_003286_RNA18SN5_1266	1266	0.76947706	0.8125474400000001	3.71074744	8.50132276	Unm	Unm	ACCCG	-1.0091909836627195	False	False	-0.9981750001204943	False	False	-0.991752723401419	False	False	-0.9894815523655425	False	False
cond1_cond2	Minion	NR_003286_RNA18SN5	1265_1270	NR_003286_RNA18SN5_1267	1267	0.27840347	1.53270254	4.8518785	8.14323478	Unm	Unm	CCCGG	-0.9747604833195052	False	False	-0.9864374441192117	False	False	-0.99692549427775	False	False	-1.0616132457648095	False	False
cond1_cond2	Minion	NR_003286_RNA18SN5	1266_1271	NR_003286_RNA18SN5_1268	1268	2.04145567	3.14325154	4.44863256	6.47312259	Unm	Unm	CCGGC	-1.0163890742201183	False	False	-0.9890730321130523	False	False	-1.0121862920342257	False	False	-1.0279544907848797	False	False
cond1_cond2	Minion	NR_003286_RNA18SN5	1267_1272	NR_003286_RNA18SN5_1269	1269	0.04112343	0.14218361000000002	2.76083397	8.06476816	Unm		CGGCC	-1.049982064978555	False	False	-0.9833470305445167	False	False	-1.0709807710455037	False	False	-0.9709977642786454	False	False
cond1_cond2	Minion	NR_003286_RNA18SN5	1268_1273	NR_003286_RNA18SN5_1270	1270	0.21637706	0.84243746	3.8379455399999998	11.73143058	Unm		GGCCC	-0.9790983030296913	False	False	-1.1099405602491208	False	False	-1.0061424413347269	False	False	-0.9920419072147174	False	False
cond1_cond2	Minion	NR_003286_RNA18SN5	1269_1274	NR_003286_RNA18SN5_1271	1271	0.08241416	2.40419301	3.5453540300000004	14.70452546	Cm	Cm	GCCCG	-0.9878642786725587	False	False	-1.022848254788949	False	False	-0.9891139155314311	False	False	-0.9576869704867134	False	False
cond1_cond2	Minion	NR_003286_RNA18SN5	1270_1275	NR_003286_RNA18SN5_1272	1272	0.83051482	5.19936496	5.65294208	19.089601520000002	Unm		CCCGG	-0.985152583651311	False	False	-1.0545478853533745	False	False	-1.0254467104707634	False	False	-0.9867258703850785	False	False
cond1_cond2	Minion	NR_003286_RNA18SN5	1271_1276	NR_003286_RNA18SN5_1273	1273	0.05314571	6.116346419999999	7.25231357	19.06154523	Unm		CCGGA	-0.9711344855587658	False	False	-1.0188572185873188	False	False	-1.0227383963032517	False	False	-0.9874549033345458	False	False
cond1_cond2	Minion	NR_003286_RNA18SN5	1272_1277	NR_003286_RNA18SN5_1274	1274	0.10164019	4.52725967	6.1997281399999995	17.940103890000003	Unm	Unm	CGGAC	-0.9962101832989749	False	False	-0.9760991545845801	False	False	-1.023109243384084	False	False	-0.9849945345236397	False	False
cond1_cond2	Minion	NR_003286_RNA18SN5	1273_1278	NR_003286_RNA18SN5_1275	1275	0.12139798	0.81438117	2.38775165	15.829097529999999	Unm	Unm	GGACA	-1.0029492245556795	False	False	-0.9873377995119197	False	False	-1.038789830415175	False	False	-1.0302452079103108	False	False
cond1_cond2	Minion	NR_003286_RNA18SN5	1274_1279	NR_003286_RNA18SN5_1276	1276	0.66740996	1.2827516700000001	2.32376655	12.506430009999999	Unm	Unm	GACAC	-1.085747803649284	False	False	-0.9937268626035918	False	False	-1.064820796521024	False	False	-1.017543537089789	False	False
cond1_cond2	Minion	NR_003286_RNA18SN5	1275_1280	NR_003286_RNA18SN5_1277	1277	0.75117462	3.0883586	3.9632287099999997	8.88011805	Unm	Unm	ACACG	-0.9876502742704595	False	False	-1.0937725456999066	False	False	-0.9771199986067265	False	False	-0.9936562159865149	False	False
cond1_cond2	Minion	NR_003286_RNA18SN5	1276_1281	NR_003286_RNA18SN5_1278	1278	0.06680209	2.7936789	4.35193312	13.14246941	Unm	Unm	CACGG	-1.046897566168047	False	False	-1.0670483740941055	False	False	-0.9979602676515025	False	False	-1.024393493448658	False	False
cond1_cond2	Minion	NR_003286_RNA18SN5	1277_1282	NR_003286_RNA18SN5_1279	1279	0.01926008	0.9009477100000001	1.8826298200000002	12.12726644	Unm	Unm	ACGGA	-0.9743528930766316	False	False	-1.000841211815203	False	False	-1.0276990923116016	False	False	-1.0064697195691834	False	False
cond1_cond2	Minion	NR_003286_RNA18SN5	1278_1283	NR_003286_RNA18SN5_1280	1280	0.12040956	5.07673253	5.2913947100000005	11.90412046	Unm	Unm	CGGAC	-0.9814262726639955	False	False	-1.0954394684026618	False	False	-0.9681789561543477	False	False	-0.9720102758659384	False	False
cond1_cond2	Minion	NR_003286_RNA18SN5	1279_1284	NR_003286_RNA18SN5_1281	1281	0.04329584	0.26754870000000003	0.91001709	9.61583309	Unm	Unm	GGACA	-0.9965460337336742	False	False	-0.9954956873986809	False	False	-0.9692896173343695	False	False	-1.215201235715679	False	False
cond1_cond2	Minion	NR_003286_RNA18SN5	1280_1285	NR_003286_RNA18SN5_1282	1282	0.08530417	2.8652126200000003	3.46214244	12.14313777	Unm	Unm	GACAG	-0.9743627114532531	False	False	-0.9820226871178621	False	False	-1.0124960878738705	False	False	-1.0166806846860805	False	False
cond1_cond2	Minion	NR_003286_RNA18SN5	1281_1286	NR_003286_RNA18SN5_1283	1283	0.41749458	0.50539153	0.73789424	9.32869546	Unm	Unm	ACAGG	-0.9386893774598739	False	False	-1.0852151175813043	False	False	-1.1238453678203293	False	False	-0.9862653888753583	False	False
cond1_cond2	Minion	NR_003286_RNA18SN5	1282_1287	NR_003286_RNA18SN5_1284	1284	0.01572984	3.4282523900000004	4.40137524	9.66375466	Unm	Unm	CAGGA	-1.0836073015791647	False	False	-1.009982932716256	False	False	-0.9889741800899579	False	False	-1.163157991987551	False	False
cond1_cond2	Minion	NR_003286_RNA18SN5	1283_1288	NR_003286_RNA18SN5_1285	1285	0.08817286	2.2622902199999997	3.21783041	9.79813294	Unm		AGGAT	-1.0044738789712186	False	False	-1.0165361554623078	False	False	-1.06457030091592	False	False	-1.039141903718358	False	False
cond1_cond2	Minion	NR_003286_RNA18SN5	1284_1289	NR_003286_RNA18SN5_1286	1286	0.38215124	0.6026079	2.20204954	11.08631041	Unm		GGATT	-1.0141585372969493	False	False	-1.074932390631631	False	False	-1.041293713529468	False	False	-0.9982937401928369	False	False
cond1_cond2	Minion	NR_003286_RNA18SN5	1285_1290	NR_003286_RNA18SN5_1287	1287	0.14016453	2.9995909	4.946266420000001	8.4655851	Um	Um	GATTG	-0.9664267454628804	False	False	-0.9750397253553734	False	False	-0.979671508629804	False	False	-0.9750553411954848	False	False
cond1_cond2	Minion	NR_003286_RNA18SN5	1286_1291	NR_003286_RNA18SN5_1288	1288	1.35537441	1.793569	2.91200625	9.783054499999999	Unm		ATTGA	-1.0173235342706997	False	False	-1.054573077166613	False	False	-1.0162703023055646	False	False	-0.989064395766359	False	False
cond1_cond2	Minion	NR_003286_RNA18SN5	1287_1292	NR_003286_RNA18SN5_1289	1289	0.12097701	0.80752708	3.05880783	11.372149480000001	Unm		TTGAC	-1.001177411965601	False	False	-1.0326378475499598	False	False	-1.0561672305526257	False	False	-1.06483117643184	False	False
cond1_cond2	Minion	NR_003286_RNA18SN5	1288_1293	NR_003286_RNA18SN5_1290	1290	0.47514447	3.57975962	5.69627392	10.36353399	Unm	Unm	TGACA	-0.9851422891358578	False	False	-0.9893277206521931	False	False	-1.0549406303366395	False	False	-1.0559202530785807	False	False
cond1_cond2	Minion	NR_003286_RNA18SN5	1289_1294	NR_003286_RNA18SN5_1291	1291	0.28059734	2.19170288	3.36213051	8.89109051	Unm	Unm	GACAG	-0.9875022003148896	False	False	-1.0400145339744238	False	False	-1.0328449069587924	False	False	-1.0038901309158363	False	False
cond1_cond2	Minion	NR_003286_RNA18SN5	1290_1295	NR_003286_RNA18SN5_1292	1292	0.35956554	1.9909754100000001	2.99363534	10.63677128	Unm	Unm	ACAGA	-0.9788510885565845	False	False	-0.9838073972826187	False	False	-0.9719444059157807	False	False	-1.0149630050317178	False	False
cond1_cond2	Minion	NR_003286_RNA18SN5	1291_1296	NR_003286_RNA18SN5_1293	1293	0.21474061	0.32112552	1.34629115	8.06529705	Unm	Unm	CAGAT	-1.0561354487019587	False	False	-1.0541520855936168	False	False	-1.003386414337187	False	False	-0.9714556731498613	False	False
cond1_cond2	Minion	NR_003286_RNA18SN5	1292_1297	NR_003286_RNA18SN5_1294	1294	0.03217751	2.5532078499999997	4.16634034	9.028420870000001	Unm	Unm	AGATT	-0.9757042821798427	False	False	-0.9792284654699854	False	False	-1.0094203124818597	False	False	-1.2015005441520037	False	False
cond1_cond2	Minion	NR_003286_RNA18SN5	1293_1298	NR_003286_RNA18SN5_1295	1295	0.35282524	1.00828539	2.1759604500000003	7.4108998800000006	Unm	Unm	GATTG	-0.9708481670713107	False	False	-0.9651856918068757	False	False	-1.1007266597499155	False	False	-1.017227457982703	False	False
cond1_cond2	Minion	NR_003286_RNA18SN5	1294_1299	NR_003286_RNA18SN5_1296	1296	0.6860011	3.1548267	3.7936129800000002	8.7711935	Unm	Unm	ATTGA	-1.0798485311748909	False	False	-1.001996620179769	False	False	-0.9413822215457545	False	False	-1.0195981162975478	False	False
cond1_cond2	Minion	NR_003286_RNA18SN5	1295_1300	NR_003286_RNA18SN5_1297	1297	0.23475584	0.37345441999999995	2.1606795599999997	12.15529	Unm	Unm	TTGAT	-0.9976205211063431	False	False	-1.0251804373337547	False	False	-1.0921989142504325	False	False	-1.0192739734525291	False	False
cond1_cond2	Minion	NR_003286_RNA18SN5	1296_1301	NR_003286_RNA18SN5_1298	1298	0.01902769	1.68141914	3.5948544	12.513218310000001	Unm	Unm	TGATA	-0.9861449804928503	False	False	-1.0162658662955775	False	False	-0.9980420088099218	False	False	-1.013031712989798	False	False
cond1_cond2	Minion	NR_003286_RNA18SN5	1297_1302	NR_003286_RNA18SN5_1299	1299	0.72937111	5.93730435	6.80988862	11.25853632	Unm	Unm	GATAG	-1.039779916631376	False	False	-0.975146367509496	False	False	-0.9842346035681032	False	False	-0.9840404841597069	False	False
cond1_cond2	Minion	NR_003286_RNA18SN5	1298_1303	NR_003286_RNA18SN5_1300	1300	0.26330721	1.3662137	2.47968602	10.976492010000001	Unm	Unm	ATAGC	-0.9870834156690627	False	False	-0.9860978033451098	False	False	-1.081782455809695	False	False	-1.0335846140379528	False	False
cond1_cond2	Minion	NR_003286_RNA18SN5	1299_1304	NR_003286_RNA18SN5_1301	1301	0.35549353	1.90014471	2.97979893	9.385323389999998	Unm	Unm	TAGCT	-0.9830644949348386	False	False	-1.0808230415875533	False	False	-1.0051601584641066	False	False	-1.005210504507423	False	False
cond1_cond2	Minion	NR_003286_RNA18SN5	1300_1305	NR_003286_RNA18SN5_1302	1302	0.00957999	0.09141011	1.45436407	5.44515448	Unm	Unm	AGCTC	-0.9968914446284897	False	False	-1.0369699111775865	False	False	-0.9744715893046324	False	False	-1.0986447955310181	False	False
cond1_cond2	Minion	NR_003286_RNA18SN5	1301_1306	NR_003286_RNA18SN5_1303	1303	0.07739591	0.09025051999999999	1.66730146	7.69398915	Unm	Unm	GCTCT	-1.0467857130549316	False	False	-1.0425688132003685	False	False	-1.005146318856732	False	False	-0.9925960743560136	False	False
cond1_cond2	Minion	NR_003286_RNA18SN5	1302_1307	NR_003286_RNA18SN5_1304	1304	0.66675731	1.99713544	2.9117921	7.27693184	Unm	Unm	CTCTT	-1.0836078398046765	False	False	-1.0384865714704337	False	False	-1.0162703023055646	False	False	-1.0160915176285117	False	False
cond1_cond2	Minion	NR_003286_RNA18SN5	1303_1308	NR_003286_RNA18SN5_1305	1305	0.54522011	3.6150483700000002	4.73918348	12.00235476	Unm	Unm	TCTTT	-1.009269776644403	False	False	-1.025811259420533	False	False	-1.009897035073346	False	False	-1.0769512706595012	False	False
cond1_cond2	Minion	NR_003286_RNA18SN5	1304_1309	NR_003286_RNA18SN5_1306	1306	0.28246065	1.4830874	3.1211902900000004	14.72383829	Unm	Unm	CTTTC	-0.9935890720346761	False	False	-1.0899333490525822	False	False	-0.9968876499208645	False	False	-0.9753013818337413	False	False
cond1_cond2	Minion	NR_003286_RNA18SN5	1305_1310	NR_003286_RNA18SN5_1307	1307	0.09752124	4.81683303	6.0606142599999995	12.91987718	Unm	Unm	TTTCT	-0.9824490737743495	False	False	-1.0014110807753664	False	False	-0.9733540800140157	False	False	-0.9624225387900094	False	False
cond1_cond2	Minion	NR_003286_RNA18SN5	1306_1311	NR_003286_RNA18SN5_1308	1308	0.32860423	2.81173405	3.5247736400000003	11.446242530000001	Unm	Unm	TTCTC	-0.9648473905827352	False	False	-1.0338094212291264	False	False	-0.9915336163279637	False	False	-1.161249357768931	False	False
cond1_cond2	Minion	NR_003286_RNA18SN5	1307_1312	NR_003286_RNA18SN5_1309	1309	0.08749624	0.19317433	1.12720726	12.15317869	Unm	Unm	TCTCG	-0.9969240723921512	False	False	-1.108432195654871	False	False	-1.0383247726824627	False	False	-1.020680165886136	False	False
cond1_cond2	Minion	NR_003286_RNA18SN5	1308_1313	NR_003286_RNA18SN5_1310	1310	0.24556146	2.14141372	3.2643303	8.8936902	Unm	Unm	CTCGA	-1.0228180321077591	False	False	-1.0105423715464126	False	False	-0.9854172460782046	False	False	-1.001481138849754	False	False
cond1_cond2	Minion	NR_003286_RNA18SN5	1309_1314	NR_003286_RNA18SN5_1311	1311	0.262346	2.19002356	3.18931872	9.75987133	Unm	Unm	TCGAT	-0.9699892206376379	False	False	-1.0393640201009509	False	False	-1.0682160158913736	False	False	-0.9594011538966795	False	False
cond1_cond2	Minion	NR_003286_RNA18SN5	1310_1315	NR_003286_RNA18SN5_1312	1312	0.44447011	1.5573445399999999	3.8488491	12.56661493	Unm	Unm	CGATT	-1.0325758840310146	False	False	-1.0023506038040624	False	False	-1.0422309810762607	False	False	-0.9833414433021878	False	False
cond1_cond2	Minion	NR_003286_RNA18SN5	1311_1316	NR_003286_RNA18SN5_1313	1313	0.22176735	3.67791518	6.17287372	13.008342	Unm	Unm	GATTC	-1.043701644348421	False	False	-1.0023313731826744	False	False	-0.979916087700224	False	False	-1.0118381915288317	False	False
cond1_cond2	Minion	NR_003286_RNA18SN5	1312_1317	NR_003286_RNA18SN5_1314	1314	1.56182975	2.99991793	4.14182224	14.193692760000001	Unm	Unm	ATTCC	-1.0199229133522651	False	False	-0.9768364318430368	False	False	-0.9844752842268182	False	False	-1.0150716296907212	False	False
cond1_cond2	Minion	NR_003286_RNA18SN5	1313_1318	NR_003286_RNA18SN5_1315	1315	0.22631268	2.5831407900000003	6.035727100000001	14.078606	Unm	Unm	TTCCG	-1.0888439294015204	False	False	-1.0108747417960233	False	False	-1.00683094924274	False	False	-0.9871366920740698	False	False
cond1_cond2	Minion	NR_003286_RNA18SN5	1314_1319	NR_003286_RNA18SN5_1316	1316	0.24935417	3.3753743200000006	7.4953999200000005	11.91484873	Unm	Unm	TCCGT	-0.985964471767098	False	False	-1.048240039005689	False	False	-1.05173943849952	False	False	-0.9812071467505936	False	False
cond1_cond2	Minion	NR_003286_RNA18SN5	1315_1320	NR_003286_RNA18SN5_1317	1317	1.41963504	1.44225778	5.02297653	13.406962459999999	Unm	Unm	CCGTG	-1.0660143975115082	False	False	-0.9881803887630957	False	False	-1.0447513912816901	False	False	-1.0296267445341805	False	False
cond1_cond2	Minion	NR_003286_RNA18SN5	1316_1321	NR_003286_RNA18SN5_1318	1318	0.91224813	1.5141579100000002	6.188285189999999	12.271626	Unm	Unm	CGTGG	-0.9938632464293098	False	False	-0.9959033152603322	False	False	-0.994145108700643	False	False	-0.9771992217314184	False	False
cond1_cond2	Minion	NR_003286_RNA18SN5	1317_1322	NR_003286_RNA18SN5_1319	1319	2.19280377	4.492031659999999	8.787735640000001	10.25387809	Unm	Unm	GTGGG	-0.9790433087459463	False	False	-0.9883351523361039	False	False	-0.9914420794212239	False	False	-1.1045366130497638	False	False
cond1_cond2	Minion	NR_003286_RNA18SN5	1318_1323	NR_003286_RNA18SN5_1320	1320	0.8123343	1.4478043299999999	6.12714182	9.99272895	Unm	Unm	TGGGT	-1.055750129688949	False	False	-1.0020173753165087	False	False	-1.044960557562384	False	False	-1.0207168755080525	False	False
cond1_cond2	Minion	NR_003286_RNA18SN5	1319_1324	NR_003286_RNA18SN5_1321	1321	1.15148651	1.35762641	5.2498939799999995	9.3999168	Unm	Unm	GGGTG	-0.9752824803532834	False	False	-0.9708377383631996	False	False	-1.0550593972063251	False	False	-0.9803689196136931	False	False
cond1_cond2	Minion	NR_003286_RNA18SN5	1320_1325	NR_003286_RNA18SN5_1322	1322	0.42279908	1.1811086400000002	4.85274748	6.967587780000001	Unm	Unm	GGTGG	-1.0637660359746284	False	False	-0.9914213597920181	False	False	-0.9929746665559274	False	False	-0.9950098156846401	False	False
cond1_cond2	Minion	NR_003286_RNA18SN5	1321_1326	NR_003286_RNA18SN5_1323	1323	0.46433042	0.92134576	5.18317341	8.0516297	Unm		GTGGT	-0.976152478613818	False	False	-1.0061618170835602	False	False	-1.0190123678797645	False	False	-0.9841736884919914	False	False
cond1_cond2	Minion	NR_003286_RNA18SN5	1322_1327	NR_003286_RNA18SN5_1324	1324	1.24348761	2.0597026400000003	4.975373180000001	8.21249861	Unm		TGGTG	-1.0248980281783937	False	False	-1.0220294595551993	False	False	-1.0062205105801243	False	False	-1.0517864828301595	False	False
cond1_cond2	Minion	NR_003286_RNA18SN5	1323_1328	NR_003286_RNA18SN5_1325	1325	1.44405445	2.53184625	5.39930378	10.83982023	Um	Um	GGTGG	-0.9723296430922763	False	False	-1.0777962964664543	False	False	-1.0223733204659189	False	False	-0.9632733600392414	False	False
cond1_cond2	Minion	NR_003286_RNA18SN5	1324_1329	NR_003286_RNA18SN5_1326	1326	0.58448659	1.51849532	4.99043475	13.43956491	Unm		GTGGT	-1.0215760249339163	False	False	-0.985531886181182	False	False	-1.1137106789640072	False	False	-1.097171709538543	False	False
cond1_cond2	Minion	NR_003286_RNA18SN5	1325_1330	NR_003286_RNA18SN5_1327	1327	0.57515291	3.80843026	6.1173610300000005	11.707930440000002	Gm	Gm	TGGTG	-0.994899790189519	False	False	-0.9776968777920721	False	False	-1.0652994456680982	False	False	-0.9911122931674832	False	False
cond1_cond2	Minion	NR_003286_RNA18SN5	1326_1331	NR_003286_RNA18SN5_1328	1328	0.20924446	3.52109044	5.047728510000001	9.581936070000001	Unm		GGTGC	-1.1338425283106326	False	False	-1.032335394694392	False	False	-1.0104716024161857	False	False	-1.1350602838705994	False	False
cond1_cond2	Minion	NR_003286_RNA18SN5	1327_1332	NR_003286_RNA18SN5_1329	1329	0.07114527	0.32806817	1.7173912199999999	9.10039008	Unm		GTGCA	-0.9862980531767553	False	False	-0.9769005162947465	False	False	-1.02616661143909	False	False	-0.9778912820267227	False	False
cond1_cond2	Minion	NR_003286_RNA18SN5	1328_1333	NR_003286_RNA18SN5_1330	1330	0.2958533	0.40585188	1.5973580600000001	10.12084468	Unm	Unm	TGCAT	-0.9908376542271528	False	False	-0.9996444138937782	False	False	-1.0228510895333165	False	False	-1.004162697944053	False	False
cond1_cond2	Minion	NR_003286_RNA18SN5	1329_1334	NR_003286_RNA18SN5_1331	1331	0.30907238	1.03694933	2.46670393	9.33258554	Unm	Unm	GCATG	-0.9922938113935642	False	False	-1.0328064265961767	False	False	-1.0344715252163699	False	False	-0.9849239341321685	False	False
cond1_cond2	Minion	NR_003286_RNA18SN5	1330_1335	NR_003286_RNA18SN5_1332	1332	0.60204407	4.82888486	6.16480036	15.53752037	Unm	Unm	CATGG	-0.9825274837482241	False	False	-0.9861884677148447	False	False	-0.9554262121525952	False	False	-1.0375455400893894	False	False
cond1_cond2	Minion	NR_003286_RNA18SN5	1331_1336	NR_003286_RNA18SN5_1333	1333	0.46071196	2.7328313	4.80320204	20.13471096	Unm	Unm	ATGGC	-1.022872640830409	False	False	-0.9573323047973886	False	False	-1.0241860882435245	False	False	-0.9850262910128915	False	False
cond1_cond2	Minion	NR_003286_RNA18SN5	1332_1337	NR_003286_RNA18SN5_1334	1334	0.27027786	6.533003	8.88169319	21.124307	Unm		TGGCC	-1.00186164005743	False	False	-0.9847866623859266	False	False	-0.9748065113314286	False	False	-1.0269347705465794	False	False
cond1_cond2	Minion	NR_003286_RNA18SN5	1333_1338	NR_003286_RNA18SN5_1335	1335	0.88897643	5.0030424700000005	6.2845251300000005	16.889322720000003	Unm		GGCCG	-0.9899020093319002	False	False	-1.0079292888172984	False	False	-1.0173696254826958	False	False	-0.967583363877418	False	False
cond1_cond2	Minion	NR_003286_RNA18SN5	1334_1339	NR_003286_RNA18SN5_1336	1336	0.39695773	2.02654537	3.69816944	17.09387576	ac4C	ac4C	GCCGT	-0.988485996676638	False	False	-1.1018003080337757	False	False	-1.0017544026405363	False	False	-1.04222073446859	False	False
cond1_cond2	Minion	NR_003286_RNA18SN5	1335_1340	NR_003286_RNA18SN5_1337	1337	0.15353511	0.59390058	2.50894785	11.096524669999999	Unm		CCGTT	-1.006434631383628	False	False	-0.9808152712371092	False	False	-1.0268108661679587	False	False	-1.006106508252806	False	False
cond1_cond2	Minion	NR_003286_RNA18SN5	1336_1341	NR_003286_RNA18SN5_1338	1338	0.35883467	2.9373843400000004	3.88588148	7.41910493	Unm		CGTTC	-0.9805243377057382	False	False	-1.0167511870725126	False	False	-1.0942167766797766	False	False	-1.0273035021085701	False	False
cond1_cond2	Minion	NR_003286_RNA18SN5	1337_1342	NR_003286_RNA18SN5_1339	1339	0.27027844	0.53565191	1.43468104	6.85129029	Unm	Unm	GTTCT	-1.001867397098454	False	False	-0.9674750136786343	False	False	-0.9783118059013642	False	False	-0.9707461282503894	False	False
cond1_cond2	Minion	NR_003286_RNA18SN5	1338_1343	NR_003286_RNA18SN5_1340	1340	0.12772586	1.3256227299999999	3.1367963899999998	7.8618178499999996	Unm	Unm	TTCTT	-0.9954775264419824	False	False	-1.0245155955756435	False	False	-0.9894288199939446	False	False	-0.9884116958889573	False	False
cond1_cond2	Minion	NR_003286_RNA18SN5	1339_1344	NR_003286_RNA18SN5_1341	1341	0.25893349	1.45873073	3.4786543599999997	6.75678392	Unm	Unm	TCTTA	-1.0321037832163527	False	False	-1.1045783882710536	False	False	-1.0417118589114225	False	False	-1.0322908880069739	False	False
cond1_cond2	Minion	NR_003286_RNA18SN5	1340_1345	NR_003286_RNA18SN5_1342	1342	0.92312706	1.60442814	3.01190012	7.0487673200000005	Unm	Unm	CTTAG	-0.995189453755372	False	False	-1.0193452491632924	False	False	-0.9765797571191506	False	False	-1.0037901098381588	False	False
cond1_cond2	Minion	NR_003286_RNA18SN5	1341_1346	NR_003286_RNA18SN5_1343	1343	0.69879227	1.83235041	4.29844238	8.26265155	Unm	Unm	TTAGT	-1.0122716925781963	False	False	-1.091675111226663	False	False	-1.0471774547616848	False	False	-1.007594737720779	False	False
cond1_cond2	Minion	NR_003286_RNA18SN5	1342_1347	NR_003286_RNA18SN5_1344	1344	0.32202036	0.82763531	4.16902947	8.34149777	Unm		TAGTT	-1.0014312435819588	False	False	-0.9594887197291453	False	False	-1.0465663672200052	False	False	-0.992351007319607	False	False
cond1_cond2	Minion	NR_003286_RNA18SN5	1343_1348	NR_003286_RNA18SN5_1345	1345	0.96201106	2.5395069599999998	5.91079378	8.43442477	Unm		AGTTG	-1.064203400781439	False	False	-1.0380240526545879	False	False	-1.0106700490751581	False	False	-1.0202270844455286	False	False
cond1_cond2	Minion	NR_003286_RNA18SN5	1344_1349	NR_003286_RNA18SN5_1346	1346	0.75746377	1.53757695	4.594687159999999	7.071265609999999	psU	psU	GTTGG	-1.0068097755930736	False	False	-1.0166826795497284	False	False	-0.9650990194949246	False	False	-0.9904929748650474	False	False
cond1_cond2	Minion	NR_003286_RNA18SN5	1345_1350	NR_003286_RNA18SN5_1347	1347	1.59301042	1.6973551399999998	3.8312114499999996	6.678759939999999	Unm		TTGGT	-0.9751935201584063	False	False	-1.0025982589493247	False	False	-1.011554500691783	False	False	-1.029988346169983	False	False
cond1_cond2	Minion	NR_003286_RNA18SN5	1346_1351	NR_003286_RNA18SN5_1348	1348	0.18006837	0.46919125	3.1752475399999995	8.19921647	Unm		TGGTG	-0.9888691642976936	False	False	-1.0514989185420736	False	False	-1.0357407246401913	False	False	-1.0403083257208372	False	False
cond1_cond2	Minion	NR_003286_RNA18SN5	1347_1352	NR_003286_RNA18SN5_1349	1349	0.23431311	0.43512964	2.4386696	6.92665131	Unm	Unm	GGTGG	-0.9971974957026761	False	False	-0.9595522638129621	False	False	-0.9524930118760453	False	False	-1.0221952620507035	False	False
cond1_cond2	Minion	NR_003286_RNA18SN5	1348_1353	NR_003286_RNA18SN5_1350	1350	0.12126899	4.0599634899999995	5.1120525699999995	6.51006538	Unm	Unm	GTGGA	-1.0055535553804287	False	False	-1.05357352103271	False	False	-1.0249869706660957	False	False	-1.068474749072157	False	False
cond1_cond2	Minion	NR_003286_RNA18SN5	1349_1354	NR_003286_RNA18SN5_1351	1351	0.10919218	0.26501178999999997	1.2112904	9.43714984	Unm	Unm	TGGAG	-1.0071274242526846	False	False	-0.9943812330477687	False	False	-1.0927765642189844	False	False	-0.9886113677536243	False	False
cond1_cond2	Minion	NR_003286_RNA18SN5	1350_1355	NR_003286_RNA18SN5_1352	1352	0.52851542	1.2807692099999999	1.97409372	10.79211594	Unm	Unm	GGAGC	-0.9830167232078191	False	False	-0.9841302817593904	False	False	-1.1126426607046014	False	False	-1.0449870094501086	False	False
cond1_cond2	Minion	NR_003286_RNA18SN5	1351_1356	NR_003286_RNA18SN5_1353	1353	0.06218109	3.39627571	4.69557678	7.22667854	Unm	Unm	GAGCG	-0.9949411981702406	False	False	-1.0097695381937934	False	False	-1.051251142786423	False	False	-1.0147974504194506	False	False
cond1_cond2	Minion	NR_003286_RNA18SN5	1352_1357	NR_003286_RNA18SN5_1354	1354	0.40068225	1.79009574	3.98009947	8.97441258	Unm	Unm	AGCGA	-1.016942305447387	False	False	-1.0508144972917974	False	False	-1.0135724608283414	False	False	-1.0261273523840713	False	False
cond1_cond2	Minion	NR_003286_RNA18SN5	1353_1358	NR_003286_RNA18SN5_1355	1355	0.26091122	0.49452609000000003	2.4671619000000002	9.35928663	Unm	Unm	GCGAT	-1.025062642843793	False	False	-1.1026472393208855	False	False	-1.0377217850827145	False	False	-0.9883065096404795	False	False
cond1_cond2	Minion	NR_003286_RNA18SN5	1354_1359	NR_003286_RNA18SN5_1356	1356	1.338396	2.01274583	6.5289104700000005	10.732368560000001	Unm	Unm	CGATT	-0.9700777094728122	False	False	-1.0939145522074492	False	False	-1.0119923229514733	False	False	-1.0499916395731952	False	False
cond1_cond2	Minion	NR_003286_RNA18SN5	1355_1360	NR_003286_RNA18SN5_1357	1357	0.17137647	1.6656432600000002	8.86203717	14.087845119999999	Unm	Unm	GATTT	-1.042885194720499	False	False	-1.0087717319851504	False	False	-0.9658845180569176	False	False	-0.9808825888383573	False	False
cond1_cond2	Minion	NR_003286_RNA18SN5	1356_1361	NR_003286_RNA18SN5_1358	1358	3.6831947	4.76935764	8.44800448	14.349025580000001	Unm	Unm	ATTTG	-1.1857441978554477	False	False	-1.047040546581689	False	False	-0.9891119933112265	False	False	-0.9928481111989049	False	False
cond1_cond2	Minion	NR_003286_RNA18SN5	1357_1362	NR_003286_RNA18SN5_1359	1359	1.91389199	5.1455722999999995	9.49363642	12.670515720000001	Unm	Unm	TTTGT	-0.9952091241397621	False	False	-1.1215996954638985	False	False	-1.0271132711636946	False	False	-0.9983939283406288	False	False
cond1_cond2	Minion	NR_003286_RNA18SN5	1358_1363	NR_003286_RNA18SN5_1360	1360	0.25498238	0.75570655	6.8473327600000005	12.01533751	Unm	Unm	TTGTC	-0.9878761645085739	False	False	-1.07843021171531	False	False	-1.0107516364829479	False	False	-1.027226317994184	False	False
cond1_cond2	Minion	NR_003286_RNA18SN5	1359_1364	NR_003286_RNA18SN5_1361	1361	0.23851057	0.33423597	4.56215013	9.043626549999999	Unm	Unm	TGTCT	-1.036117626461892	False	False	-0.9765586795353179	False	False	-1.0638666729242552	False	False	-1.2302935879222057	False	False
cond1_cond2	Minion	NR_003286_RNA18SN5	1360_1365	NR_003286_RNA18SN5_1362	1362	0.25602895	1.01046505	3.3956920100000003	5.867191890000001	Unm	Unm	GTCTG	-0.9789259104512201	False	False	-0.94765794503447	False	False	-1.0291578539154043	False	False	-0.9717908603488583	False	False
cond1_cond2	Minion	NR_003286_RNA18SN5	1361_1366	NR_003286_RNA18SN5_1363	1363	1.80301084	1.79764668	3.2884602	6.5529237600000005	Unm	Unm	TCTGG	-1.0414660054689464	False	False	-1.0552521042442184	False	False	-1.0055138925479912	False	False	-1.0887954030126887	False	False
cond1_cond2	Minion	NR_003286_RNA18SN5	1362_1367	NR_003286_RNA18SN5_1364	1364	0.08872317	1.96913764	5.67851294	8.04327611	Unm		CTGGT	-1.0022078668185952	False	False	-0.9820709699433378	False	False	-1.0302045542951472	False	False	-0.9865847838885629	False	False
cond1_cond2	Minion	NR_003286_RNA18SN5	1363_1368	NR_003286_RNA18SN5_1365	1365	0.90755083	1.4414384199999999	8.30807163	12.24550822	Unm		TGGTT	-0.9961704939688915	False	False	-0.9813843924790678	False	False	-0.9998997216949632	False	False	-0.9908240207199824	False	False
cond1_cond2	Minion	NR_003286_RNA18SN5	1364_1369	NR_003286_RNA18SN5_1366	1366	0.74278468	1.82458832	7.310902349999999	13.885237579999998	psU	psU	GGTTA	-1.0379568279688915	False	False	-0.9958379568782462	False	False	-1.039465539518648	False	False	-1.0023726594957156	False	False
cond1_cond2	Minion	NR_003286_RNA18SN5	1365_1370	NR_003286_RNA18SN5_1367	1367	4.23211452	5.21269716	8.94966028	14.086345269999999	Unm		GTTAA	-1.2056875293373441	False	False	-1.0513613907578427	False	False	-1.0027928389447736	False	False	-0.9799528387091282	False	False
cond1_cond2	Minion	NR_003286_RNA18SN5	1366_1371	NR_003286_RNA18SN5_1368	1368	0.25792551	3.43737604	10.265699759999999	14.52462593	Unm		TTAAT	-1.009493201143731	False	False	-0.9932117026524319	False	False	-1.129670085654268	False	False	-1.0105407488474736	False	False
cond1_cond2	Minion	NR_003286_RNA18SN5	1367_1372	NR_003286_RNA18SN5_1369	1369	1.8287021	2.17024533	7.4761508899999995	13.78625542	Unm	Unm	TAATT	-1.0019419368764506	False	False	-0.9709895898579258	False	False	-1.035938958304461	False	False	-1.0219819277701416	False	False
cond1_cond2	Minion	NR_003286_RNA18SN5	1368_1373	NR_003286_RNA18SN5_1370	1370	0.02472242	1.87971908	5.227779310000001	10.087547740000002	Unm	Unm	AATTC	-1.1060530072599586	False	False	-0.9964074003948232	False	False	-1.041867407316596	False	False	-0.9763263161934652	False	False
cond1_cond2	Minion	NR_003286_RNA18SN5	1369_1374	NR_003286_RNA18SN5_1371	1371	0.79114311	1.08621781	3.8121082700000004	7.832344020000001	Unm	Unm	ATTCC	-0.9915589920643868	False	False	-1.0211484867833573	False	False	-1.0186208814832258	False	False	-1.0137519202161454	False	False
cond1_cond2	Minion	NR_003286_RNA18SN5	1370_1375	NR_003286_RNA18SN5_1372	1372	0.47028951	1.51398948	3.36263816	6.83449299	Unm	Unm	TTCCG	-0.9708635768993205	False	False	-0.9963817146998162	False	False	-1.0394764912731254	False	False	-0.9700916954344769	False	False
cond1_cond2	Minion	NR_003286_RNA18SN5	1371_1376	NR_003286_RNA18SN5_1373	1373	0.40217643	1.1821723199999998	3.42728084	7.06022166	Unm	Unm	TCCGA	-1.0291873432706917	False	False	-0.9884178470886372	False	False	-0.9601946165734585	False	False	-0.995596599599808	False	False
cond1_cond2	Minion	NR_003286_RNA18SN5	1372_1377	NR_003286_RNA18SN5_1374	1374	0.63060672	1.1723943000000001	3.99055639	8.38522106	Unm	Unm	CCGAT	-1.0234975554420473	False	False	-0.9850353163366558	False	False	-1.0148927529709713	False	False	-1.000138382203251	False	False
cond1_cond2	Minion	NR_003286_RNA18SN5	1373_1378	NR_003286_RNA18SN5_1375	1375	0.35306918	2.1054477499999997	6.02183518	9.32134381	Unm	Unm	CGATA	-0.973475782132809	False	False	-0.9756199518700017	False	False	-1.0325333264799934	False	False	-0.9901383005068984	False	False
cond1_cond2	Minion	NR_003286_RNA18SN5	1374_1379	NR_003286_RNA18SN5_1376	1376	1.59262697	2.41121721	4.80617466	8.85848375	Unm	Unm	GATAA	-0.975823171548788	False	False	-0.9999645212019738	False	False	-1.0782111153293903	False	False	-0.9671245937829447	False	False
cond1_cond2	Minion	NR_003286_RNA18SN5	1375_1380	NR_003286_RNA18SN5_1377	1377	1.29097731	2.45011223	4.95060381	8.82205273	Unm	Unm	ATAAC	-1.0247377945577718	False	False	-0.9746209954833365	False	False	-0.9658881734244122	False	False	-1.0099392203259476	False	False
cond1_cond2	Minion	NR_003286_RNA18SN5	1376_1381	NR_003286_RNA18SN5_1378	1378	0.12030424	0.71931226	4.21848067	8.50313984	Unm	Unm	TAACG	-0.9836062485318434	False	False	-1.087488438091318	False	False	-1.0190394178058502	False	False	-0.9900413811656813	False	False
cond1_cond2	Minion	NR_003286_RNA18SN5	1377_1382	NR_003286_RNA18SN5_1379	1379	0.43449119	1.13596328	3.0025483299999998	8.849271340000001	Unm	Unm	AACGA	-1.0093146097170362	False	False	-1.0180055210492736	False	False	-0.9777359845883471	False	False	-0.9748417012947732	False	False
cond1_cond2	Minion	NR_003286_RNA18SN5	1378_1383	NR_003286_RNA18SN5_1380	1380	0.18107294	1.7865348600000002	2.7493269099999997	6.52658731	Unm		ACGAA	-0.9934487999866064	False	False	-1.0572377092634313	False	False	-1.013040647686775	False	False	-1.061958044917147	False	False
cond1_cond2	Minion	NR_003286_RNA18SN5	1379_1384	NR_003286_RNA18SN5_1381	1381	0.27423056	2.75734871	4.4546411500000005	7.62209606	Unm		CGAAC	-1.020477775127137	False	False	-1.0381862561496795	False	False	-1.0142252283244069	False	False	-1.0227621703845888	False	False
cond1_cond2	Minion	NR_003286_RNA18SN5	1380_1385	NR_003286_RNA18SN5_1382	1382	0.13376606	0.1274282	2.37329266	8.7349939	Am	Am	GAACG	-1.0629589784747786	False	False	-0.9749497167685206	False	False	-1.1068045302172358	False	False	-1.0265752065012763	False	False
cond1_cond2	Minion	NR_003286_RNA18SN5	1381_1386	NR_003286_RNA18SN5_1383	1383	0.94796225	1.8148210100000002	3.1445772	9.23639385	Unm		AACGA	-1.0153454819050562	False	False	-0.9609284092478937	False	False	-0.9756553960494088	False	False	-1.123653753528774	False	False
cond1_cond2	Minion	NR_003286_RNA18SN5	1382_1387	NR_003286_RNA18SN5_1384	1384	0.84259871	2.24886112	3.76096255	7.26748654	Unm		ACGAG	-1.044258156460445	False	False	-1.0107823356421488	False	False	-1.0242747095127935	False	False	-1.0164875927475077	False	False
cond1_cond2	Minion	NR_003286_RNA18SN5	1383_1388	NR_003286_RNA18SN5_1385	1385	0.07916086	2.2879348100000003	4.696161180000001	10.55120145	Unm	Unm	CGAGA	-1.0410159230145495	False	False	-0.9641798462736156	False	False	-1.055131726851096	False	False	-1.0411764620069959	False	False
cond1_cond2	Minion	NR_003286_RNA18SN5	1384_1389	NR_003286_RNA18SN5_1386	1386	0.35121226	0.7884414	2.2258252	10.743544270000001	Unm	Unm	GAGAC	-1.0090714961118483	False	False	-1.2121429668078982	False	False	-1.0154684989282319	False	False	-1.0569378660453976	False	False
cond1_cond2	Minion	NR_003286_RNA18SN5	1385_1390	NR_003286_RNA18SN5_1387	1387	0.26645315	3.4111431100000003	6.2578527600000005	15.17026165	Unm	Unm	AGACT	-1.040220222782307	False	False	-0.9852917964366312	False	False	-0.9798134577259221	False	False	-0.9935597300768396	False	False
cond1_cond2	Minion	NR_003286_RNA18SN5	1386_1391	NR_003286_RNA18SN5_1388	1388	0.24917108	2.00716383	6.006809560000001	21.336806860000003	Unm		GACTC	-0.9878202184007916	False	False	-1.0766020268256191	False	False	-1.054810824030644	False	False	-1.038465484851399	False	False
cond1_cond2	Minion	NR_003286_RNA18SN5	1387_1392	NR_003286_RNA18SN5_1389	1389	2.16716545	6.6755785	11.15857714	26.20217537	Unm		ACTCT	-1.0080384493423646	False	False	-0.9766336697346656	False	False	-1.001638317709657	False	False	-1.0026540391064227	False	False
cond1_cond2	Minion	NR_003286_RNA18SN5	1388_1393	NR_003286_RNA18SN5_1390	1390	1.21481487	8.454480020000002	13.891324820000001	24.461277	Cm	Cm	CTCTG	-1.0082921374668299	False	False	-1.0125732377320895	False	False	-1.5229404747655961	False	False	-0.9939483553943564	False	False
cond1_cond2	Minion	NR_003286_RNA18SN5	1389_1394	NR_003286_RNA18SN5_1391	1391	2.75255954	5.65380991	9.47204864	22.85895923	Unm		TCTGG	-0.9679271365705686	False	False	-1.2511436710447794	False	False	-1.0252697745556831	False	False	-1.0381894292700888	False	False
cond1_cond2	Minion	NR_003286_RNA18SN5	1390_1395	NR_003286_RNA18SN5_1392	1392	0.26794873	1.67024474	5.95007318	19.37446344	Unm		CTGGC	-1.0105143927931255	False	False	-1.0133099457578507	False	False	-1.0147269981140046	False	False	-0.9702966629339637	False	False
cond1_cond2	Minion	NR_003286_RNA18SN5	1391_1396	NR_003286_RNA18SN5_1393	1393	0.16830968	0.40484606	3.7734702700000002	13.074981059999999	Unm	Unm	TGGCA	-1.0347296120643794	False	False	-0.9956530214518026	False	False	-1.016014977899845	False	False	-0.9918840716125008	False	False
cond1_cond2	Minion	NR_003286_RNA18SN5	1392_1397	NR_003286_RNA18SN5_1394	1394	0.14414435	3.19108271	4.11297885	10.09937811	Unm	Unm	GGCAT	-1.0679066253719027	False	False	-0.9855708445018655	False	False	-1.0469035853534794	False	False	-0.9838275946045669	False	False
cond1_cond2	Minion	NR_003286_RNA18SN5	1393_1398	NR_003286_RNA18SN5_1395	1395	0.20397159	2.15499764	2.7704630199999998	10.54554713	Unm	Unm	GCATG	-1.0277086162871982	False	False	-1.048576499518257	False	False	-1.0809803139608585	False	False	-1.063515354058597	False	False
cond1_cond2	Minion	NR_003286_RNA18SN5	1394_1399	NR_003286_RNA18SN5_1396	1396	0.28166614	2.67820696	3.85046248	13.09236398	Unm	Unm	CATGC	-0.9828332236857978	False	False	-1.0163199971935757	False	False	-1.046669407023834	False	False	-0.9864322177020484	False	False
cond1_cond2	Minion	NR_003286_RNA18SN5	1395_1400	NR_003286_RNA18SN5_1397	1397	0.02134521	2.11641376	3.63454795	11.959033909999999	Unm	Unm	ATGCT	-0.9750807132180705	False	False	-1.0157115024589034	False	False	-1.0254645622017304	False	False	-1.1150487429144147	False	False
cond1_cond2	Minion	NR_003286_RNA18SN5	1396_1401	NR_003286_RNA18SN5_1398	1398	0.80279437	2.95166291	4.08247632	13.39200096	Unm	Unm	TGCTA	-1.080648299490175	False	False	-0.9954732967807614	False	False	-1.025187453270182	False	False	-1.0289153990789859	False	False
cond1_cond2	Minion	NR_003286_RNA18SN5	1397_1402	NR_003286_RNA18SN5_1399	1399	0.22970209	2.05775264	4.01202048	16.48959158	Unm	Unm	GCTAA	-1.0177603248053868	False	False	-1.032433632935165	False	False	-1.0091856022035965	False	False	-0.9928866394611033	False	False
cond1_cond2	Minion	NR_003286_RNA18SN5	1398_1403	NR_003286_RNA18SN5_1400	1400	0.59809997	3.5879646899999997	5.7857667	18.56050744	Unm	Unm	CTAAC	-0.9949524530200273	False	False	-0.9978464807010022	False	False	-0.9862721844853345	False	False	-1.0548216620436723	False	False
cond1_cond2	Minion	NR_003286_RNA18SN5	1399_1404	NR_003286_RNA18SN5_1401	1401	0.53202829	5.77579758	7.265149490000001	17.12880579	Unm	Unm	TAACT	-0.9895337823302424	False	False	-1.0661513698609646	False	False	-1.0170045327487283	False	False	-1.0657552989447698	False	False
cond1_cond2	Minion	NR_003286_RNA18SN5	1400_1405	NR_003286_RNA18SN5_1402	1402	0.63327726	4.18732962	7.76591846	19.9280966	Unm	Unm	AACTA	-1.0132225284732814	False	False	-0.9737965626847236	False	False	-0.9883841019713897	False	False	-1.0029274474291392	False	False
cond1_cond2	Minion	NR_003286_RNA18SN5	1401_1406	NR_003286_RNA18SN5_1403	1403	0.02827259	1.51996126	5.44256856	17.597895119999997	Unm	Unm	ACTAG	-1.171863698043985	False	False	-0.9859089390019286	False	False	-0.9914435923547474	False	False	-1.0864097142199813	False	False
cond1_cond2	Minion	NR_003286_RNA18SN5	1402_1407	NR_003286_RNA18SN5_1404	1404	2.42018799	4.85704345	6.582613	14.96969735	Unm	Unm	CTAGT	-1.0849882996974924	False	False	-0.9748364410704738	False	False	-0.985431107960762	False	False	-1.0666922645717287	False	False
cond1_cond2	Minion	NR_003286_RNA18SN5	1403_1408	NR_003286_RNA18SN5_1405	1405	0.33711376	1.25776321	4.8655295999999995	13.745688860000001	Unm	Unm	TAGTT	-1.070411905217614	False	False	-1.0889247258150312	False	False	-0.9546906950498449	False	False	-1.0588182171630165	False	False
cond1_cond2	Minion	NR_003286_RNA18SN5	1404_1409	NR_003286_RNA18SN5_1406	1406	0.72690594	3.14759981	6.92579801	13.94876908	Unm	Unm	AGTTA	-1.0317766617913644	False	False	-0.9971229122015399	False	False	-1.026201949367252	False	False	-1.0213298696189748	False	False
cond1_cond2	Minion	NR_003286_RNA18SN5	1405_1410	NR_003286_RNA18SN5_1407	1407	0.43239987	2.9633211299999997	4.65485139	9.89303612	Unm	Unm	GTTAC	-1.0052698734692094	False	False	-0.9820394806021818	False	False	-0.9990594545619288	False	False	-1.008588010392386	False	False
cond1_cond2	Minion	NR_003286_RNA18SN5	1406_1411	NR_003286_RNA18SN5_1408	1408	0.58849658	1.72304148	3.98465385	11.56666367	Unm	Unm	TTACG	-1.007072393512738	False	False	-0.9931660843344332	False	False	-1.01545264738124	False	False	-1.0148762847985935	False	False
cond1_cond2	Minion	NR_003286_RNA18SN5	1407_1412	NR_003286_RNA18SN5_1409	1409	0.03901398	0.80131049	3.7494622900000003	10.84616117	Unm	Unm	TACGC	-1.0787876660047913	False	False	-1.111585359637619	False	False	-0.9937830711760037	False	False	-0.9656918669829713	False	False
cond1_cond2	Minion	NR_003286_RNA18SN5	1408_1413	NR_003286_RNA18SN5_1410	1410	1.06329258	2.9313907599999998	4.51642836	9.865312799999998	Unm	Unm	ACGCG	-0.9705278771210262	False	False	-1.0033481268194946	False	False	-1.0249191718431772	False	False	-1.0688059647218588	False	False
cond1_cond2	Minion	NR_003286_RNA18SN5	1409_1414	NR_003286_RNA18SN5_1411	1411	0.86396277	2.42709731	4.37248418	9.08003622	Unm	Unm	CGCGA	-1.0511851125524927	False	False	-0.9827869432821885	False	False	-0.9987942973258772	False	False	-1.1369690317717696	False	False
cond1_cond2	Minion	NR_003286_RNA18SN5	1410_1415	NR_003286_RNA18SN5_1412	1412	0.09356427	1.98247276	4.6830510499999995	9.29148661	Unm	Unm	GCGAC	-1.0834143377068386	False	False	-0.9757944743221809	False	False	-1.0267876495940862	False	False	-1.0498836438863537	False	False
cond1_cond2	Minion	NR_003286_RNA18SN5	1411_1416	NR_003286_RNA18SN5_1413	1413	0.74951604	0.9377649	2.45826735	7.47649197	Unm	Unm	CGACC	-0.9966606154522062	False	False	-1.022147291281343	False	False	-1.0120613982496134	False	False	-1.0067447320335565	False	False
cond1_cond2	Minion	NR_003286_RNA18SN5	1412_1417	NR_003286_RNA18SN5_1414	1414	0.0238069	1.0127608799999999	3.98047676	7.439391369999999	Unm	Unm	GACCC	-1.1203493654588308	False	False	-0.942741373912113	False	False	-1.0130077304259595	False	False	-0.9899693638047722	False	False
cond1_cond2	Minion	NR_003286_RNA18SN5	1413_1418	NR_003286_RNA18SN5_1415	1415	0.53916851	1.1163961199999999	4.24515514	7.318416769999999	Unm	Unm	ACCCC	-0.9834322714490386	False	False	-1.0358875897113171	False	False	-0.9680472565766719	False	False	-0.9681220351479837	False	False
cond1_cond2	Minion	NR_003286_RNA18SN5	1414_1419	NR_003286_RNA18SN5_1416	1416	1.58546706	2.38999671	3.92894896	7.9462518499999995	Unm	Unm	CCCCC	-0.9915279974652007	False	False	-1.0583670451314013	False	False	-1.0077176192231494	False	False	-1.0148108936822642	False	False
cond1_cond2	Minion	NR_003286_RNA18SN5	1415_1420	NR_003286_RNA18SN5_1417	1417	0.76996902	1.86149816	4.42627764	10.738193899999999	Unm	Unm	CCCCG	-1.0065404858292177	False	False	-0.9891858785245317	False	False	-1.0179117411478757	False	False	-1.039513004413999	False	False
cond1_cond2	Minion	NR_003286_RNA18SN5	1416_1421	NR_003286_RNA18SN5_1418	1418	0.20600782	1.56559998	4.2753412399999995	12.12667	Unm	Unm	CCCGA	-1.064701817679752	False	False	-1.0221747455520458	False	False	-1.0133341869287755	False	False	-1.0060056374426503	False	False
cond1_cond2	Minion	NR_003286_RNA18SN5	1417_1422	NR_003286_RNA18SN5_1419	1419	0.23413609	3.80470293	5.32130483	10.384420070000001	Unm	Unm	CCGAG	-0.9972009542145118	False	False	-0.974641221547307	False	False	-1.033226845671793	False	False	-1.019503499588191	False	False
cond1_cond2	Minion	NR_003286_RNA18SN5	1418_1423	NR_003286_RNA18SN5_1420	1420	0.12016909	2.50487222	4.86696301	10.57465485	Unm	Unm	CGAGC	-0.9845142958288673	False	False	-1.0604104234682796	False	False	-0.9438689819887701	False	False	-1.0436253339826222	False	False
cond1_cond2	Minion	NR_003286_RNA18SN5	1419_1424	NR_003286_RNA18SN5_1421	1421	0.42045597	0.64774678	3.58635392	12.17108035	Unm	Unm	GAGCG	-1.0361982112170853	False	False	-1.1070920279388772	False	False	-1.009458757331862	False	False	-1.041593131402418	False	False
cond1_cond2	Minion	NR_003286_RNA18SN5	1420_1425	NR_003286_RNA18SN5_1422	1422	1.50149091	2.05173294	3.7510052500000004	11.5848269	Unm	Unm	AGCGG	-1.0263011032894969	False	False	-1.0512314400709375	False	False	-0.9928335036385573	False	False	-1.0861201945307437	False	False
cond1_cond2	Minion	NR_003286_RNA18SN5	1421_1426	NR_003286_RNA18SN5_1423	1423	1.08281105	3.16202548	6.05074425	13.818471729999999	Unm	Unm	GCGGT	-1.0542727267257757	False	False	-1.0067193602461253	False	False	-0.9734792740073154	False	False	-1.0089126944580573	False	False
cond1_cond2	Minion	NR_003286_RNA18SN5	1422_1427	NR_003286_RNA18SN5_1424	1424	0.0758362	3.2184494800000003	6.9456956000000005	15.04492227	Unm	Unm	CGGTC	-1.0442710130891757	False	False	-1.0166086761670408	False	False	-1.0100786466323757	False	False	-1.0360085902217213	False	False
cond1_cond2	Minion	NR_003286_RNA18SN5	1423_1428	NR_003286_RNA18SN5_1425	1425	0.89093569	4.7385170500000005	7.09159846	14.71064699	Unm	Unm	GGTCG	-0.9705495803449307	False	False	-1.0919020494839065	False	False	-1.028952650707033	False	False	-0.9570794228942614	False	False
cond1_cond2	Minion	NR_003286_RNA18SN5	1424_1429	NR_003286_RNA18SN5_1426	1426	0.25200847	1.87419732	3.82155351	11.87528531	Unm	Unm	GTCGG	-0.980404905600308	False	False	-0.9820319737864198	False	False	-1.00515027287879	False	False	-0.9664972393000152	False	False
cond1_cond2	Minion	NR_003286_RNA18SN5	1425_1430	NR_003286_RNA18SN5_1427	1427	0.94242569	1.71745766	3.09691408	9.678647980000001	Unm	Unm	TCGGC	-1.0065306008413724	False	False	-0.9885769645321695	False	False	-1.0689023151571946	False	False	-1.2137958313637647	False	False
cond1_cond2	Minion	NR_003286_RNA18SN5	1426_1431	NR_003286_RNA18SN5_1428	1428	0.03815861	0.32666379999999995	2.02691879	6.57350171	Unm	Unm	CGGCG	-1.0927845999697878	False	False	-0.9911004970694505	False	False	-1.1131692780339848	False	False	-1.0781807558807341	False	False
cond1_cond2	Minion	NR_003286_RNA18SN5	1427_1432	NR_003286_RNA18SN5_1429	1429	0.19835365	1.02181215	2.5548314999999997	5.29536918	Unm	Unm	GGCGT	-1.0635719804582477	False	False	-1.0073790059902934	False	False	-1.0372668200559862	False	False	-1.0087751199404564	False	False
cond1_cond2	Minion	NR_003286_RNA18SN5	1428_1433	NR_003286_RNA18SN5_1430	1430	0.30746718	1.63337078	2.14560188	3.7049922100000003	Unm	Unm	GCGTC	-0.9849402829324749	False	False	-1.0030810065904798	False	False	-1.0345403074152044	False	False	-1.0919117708683383	False	False
cond1_cond2	Minion	NR_003286_RNA18SN5	1429_1434	NR_003286_RNA18SN5_1431	1431	0.24496787	0.59606479	1.38144355	7.52499922	Unm	Unm	CGTCC	-1.0197745580859607	False	False	-0.9970602670650578	False	False	-1.0035895276574052	False	False	-0.9876876825928779	False	False
cond1_cond2	Minion	NR_003286_RNA18SN5	1430_1435	NR_003286_RNA18SN5_1432	1432	0.03075097	0.12708069	0.9852202200000002	7.66507941	Unm	Unm	GTCCC	-0.9550116981283002	False	False	-0.9754380773413661	False	False	-0.975931221816199	False	False	-1.0038202239197331	False	False
cond1_cond2	Minion	NR_003286_RNA18SN5	1431_1436	NR_003286_RNA18SN5_1433	1433	0.24880696	4.14667081	4.60584285	7.32484191	Unm	Unm	TCCCC	-0.9984833814160197	False	False	-0.9749563034153222	False	False	-0.9832131370249447	False	False	-0.9722637238998308	False	False
cond1_cond2	Minion	NR_003286_RNA18SN5	1432_1437	NR_003286_RNA18SN5_1434	1434	0.05689752	1.16189234	2.0582027500000004	7.40822393	Unm	Unm	CCCCC	-1.0226694697911483	False	False	-0.978429626703331	False	False	-1.1119419680607214	False	False	-1.0178302822984813	False	False
cond1_cond2	Minion	NR_003286_RNA18SN5	1433_1438	NR_003286_RNA18SN5_1435	1435	0.12655568	1.29313328	2.8125613200000004	8.07174355	Unm	Unm	CCCCA	-1.024848569432012	False	False	-0.9902458791712169	False	False	-1.018286176526792	False	False	-0.9741989705742833	False	False
cond1_cond2	Minion	NR_003286_RNA18SN5	1434_1439	NR_003286_RNA18SN5_1436	1436	0.4901968	0.67944681	2.45791756	6.09505553	Unm	Unm	CCCAA	-1.07871758312543	False	False	-1.005257284093191	False	False	-1.0103931707987732	False	False	-1.0488324587855429	False	False
cond1_cond2	Minion	NR_003286_RNA18SN5	1435_1440	NR_003286_RNA18SN5_1437	1437	0.72352676	0.79060031	2.8459511400000004	5.80260816	Unm	Unm	CCAAC	-1.044600773306847	False	False	-1.1795409885773205	False	False	-1.014731696565794	False	False	-1.0660760842259738	False	False
cond1_cond2	Minion	NR_003286_RNA18SN5	1436_1441	NR_003286_RNA18SN5_1438	1438	0.87149079	2.16998279	5.1077457200000005	7.067965640000001	Unm	Unm	CAACT	-1.0104614707257862	False	False	-0.9709895898579258	False	False	-1.0113006556903603	False	False	-0.9891473664674088	False	False
cond1_cond2	Minion	NR_003286_RNA18SN5	1437_1442	NR_003286_RNA18SN5_1439	1439	0.56710756	0.86944497	3.7556001499999994	8.069220080000001	Unm		AACTT	-0.9941080184179303	False	False	-1.0479693711155478	False	False	-1.0076912964801028	False	False	-0.974347427974019	False	False
cond1_cond2	Minion	NR_003286_RNA18SN5	1438_1443	NR_003286_RNA18SN5_1440	1440	1.15693181	2.55849076	4.15455534	9.39858313	Unm		ACTTC	-0.9789872542500495	False	False	-0.9801377712017437	False	False	-0.9749501909028659	False	False	-0.9864170123000798	False	False
cond1_cond2	Minion	NR_003286_RNA18SN5	1439_1444	NR_003286_RNA18SN5_1441	1441	0.13420582	1.6807012499999998	4.20353523	9.782842979999998	Um	Um	CTTCT	-1.074368137996781	False	False	-1.01902790524442	False	False	-1.0843622299694107	False	False	-0.9893891975957374	False	False
cond1_cond2	Minion	NR_003286_RNA18SN5	1440_1445	NR_003286_RNA18SN5_1442	1442	0.02326041	2.11996336	5.15467133	11.30731321	Unm		TTCTT	-1.0574780660409506	False	False	-1.041976989347559	False	False	-0.9705089887266956	False	False	-0.9764369698179302	False	False
cond1_cond2	Minion	NR_003286_RNA18SN5	1441_1446	NR_003286_RNA18SN5_1443	1443	0.7755342	2.55424264	4.0776222	11.276799669999999	Unm		TCTTA	-1.035561169954943	False	False	-0.9814172275899431	False	False	-1.027773008474405	False	False	-0.971016615874667	False	False
cond1_cond2	Minion	NR_003286_RNA18SN5	1442_1447	NR_003286_RNA18SN5_1444	1444	0.96803614	2.3939152000000004	4.11207518	13.240024929999999	psU	psU	CTTAG	-1.0937352608718882	False	False	-1.0603865092830287	False	False	-1.0547159014750433	False	False	-1.0176607656441514	False	False
cond1_cond2	Minion	NR_003286_RNA18SN5	1443_1448	NR_003286_RNA18SN5_1445	1445	0.39787719	2.52797722	4.93736988	14.96197498	Unm		TTAGA	-0.9927993784163991	False	False	-1.084293177824677	False	False	-1.0007790686308424	False	False	-1.0811151339575937	False	False
cond1_cond2	Minion	NR_003286_RNA18SN5	1444_1449	NR_003286_RNA18SN5_1446	1446	0.52148818	3.64392651	5.94225581	15.36275632	Gm	Gm	TAGAG	-1.012673396276111	False	False	-1.007874880704803	False	False	-1.0094440615721962	False	False	-0.9909512533615074	False	False
cond1_cond2	Minion	NR_003286_RNA18SN5	1445_1450	NR_003286_RNA18SN5_1447	1447	0.14433414	3.84191341	6.73854581	16.3710336	Unm		AGAGG	-1.0694965383182826	False	False	-1.0020829322890168	False	False	-1.052480299782569	False	False	-1.017233496186206	False	False
cond1_cond2	Minion	NR_003286_RNA18SN5	1446_1451	NR_003286_RNA18SN5_1448	1448	0.78808183	2.95502398	6.8245185400000015	16.54860147	Unm		GAGGG	-0.9855257419222173	False	False	-0.9949448436683574	False	False	-0.989558868840807	False	False	-1.0030469097064096	False	False
cond1_cond2	Minion	NR_003286_RNA18SN5	1447_1452	NR_003286_RNA18SN5_1449	1449	1.1891852	3.40219248	6.4802398199999995	14.24185327	Unm	Unm	AGGGA	-1.0221159216982239	False	False	-1.0005488438953836	False	False	-0.9833565585498549	False	False	-1.0013509986179616	False	False
cond1_cond2	Minion	NR_003286_RNA18SN5	1448_1453	NR_003286_RNA18SN5_1450	1450	2.01448704	2.70554509	5.512170040000001	13.302676210000001	Unm	Unm	GGGAC	-1.0505176579514872	False	False	-1.0195757402352306	False	False	-0.9743863083404912	False	False	-1.0041271526673112	False	False
cond1_cond2	Minion	NR_003286_RNA18SN5	1449_1454	NR_003286_RNA18SN5_1451	1451	0.13114433	1.33717831	7.204661070000001	13.545510040000002	Unm	Unm	GGACA	-0.9896768090901477	False	False	-1.018692212325709	False	False	-1.0094896467877015	False	False	-1.0611012887557167	False	False
cond1_cond2	Minion	NR_003286_RNA18SN5	1450_1455	NR_003286_RNA18SN5_1452	1452	0.69821359	2.90273635	8.72351037	15.09678706	Unm	Unm	GACAA	-1.0121303128156989	False	False	-0.9994890572363639	False	False	-1.033768496711557	False	False	-1.012336766263005	False	False
cond1_cond2	Minion	NR_003286_RNA18SN5	1451_1456	NR_003286_RNA18SN5_1453	1453	1.96559693	3.19785781	5.91008876	13.08349463	Unm	Unm	ACAAG	-1.0327004014846053	False	False	-0.9920473090746921	False	False	-1.0113284631286783	False	False	-0.9930685041875378	False	False
cond1_cond2	Minion	NR_003286_RNA18SN5	1452_1457	NR_003286_RNA18SN5_1454	1454	1.70954572	4.9534695	7.892026850000001	14.35882939	Unm	Unm	CAAGT	-1.1168589924848806	False	False	-0.9924570159082748	False	False	-1.3055671402935762	False	False	-0.9928481111989047	False	False
cond1_cond2	Minion	NR_003286_RNA18SN5	1453_1458	NR_003286_RNA18SN5_1455	1455	0.17332731	0.6922526600000001	5.0624465999999995	12.825593779999998	Unm	Unm	AAGTG	-1.0447868021866187	False	False	-1.074745228665045	False	False	-0.9946752325815751	False	False	-1.0600357035143575	False	False
cond1_cond2	Minion	NR_003286_RNA18SN5	1454_1459	NR_003286_RNA18SN5_1456	1456	0.10141952	2.6125130700000003	5.31705697	10.86499465	Unm	Unm	AGTGG	-0.9996075338477108	False	False	-1.0837022484447294	False	False	-1.0090615733194563	False	False	-0.9728681697931616	False	False
cond1_cond2	Minion	NR_003286_RNA18SN5	1455_1460	NR_003286_RNA18SN5_1457	1457	0.59363177	1.3695007399999999	2.53003839	8.118690010000002	Unm	Unm	GTGGC	-1.011477897176326	False	False	-1.0061284285937495	False	False	-1.0205061851643022	False	False	-1.0564992195424452	False	False
cond1_cond2	Minion	NR_003286_RNA18SN5	1456_1461	NR_003286_RNA18SN5_1458	1458	0.2280391	1.23725868	3.15652609	10.87890485	Unm	Unm	TGGCG	-1.0200398854292079	False	False	-1.0683735325806496	False	False	-0.9647945309778596	False	False	-0.9889434575022626	False	False
cond1_cond2	Minion	NR_003286_RNA18SN5	1457_1462	NR_003286_RNA18SN5_1459	1459	0.65775172	2.20716486	3.90584869	11.73417665	Unm	Unm	GGCGT	-0.9623474526961344	False	False	-1.015676148566826	False	False	-1.0316785756776599	False	False	-0.9879758596577772	False	False
cond1_cond2	Minion	NR_003286_RNA18SN5	1458_1463	NR_003286_RNA18SN5_1460	1460	0.5664644	3.4524675	4.95528867	10.88532596	Unm	Unm	GCGTT	-0.9945334146764658	False	False	-0.9583277609950104	False	False	-0.9646419913150057	False	False	-1.0100740679277895	False	False
cond1_cond2	Minion	NR_003286_RNA18SN5	1459_1464	NR_003286_RNA18SN5_1461	1461	0.31054856	3.46778487	5.01337743	9.85399837	Unm	Unm	CGTTC	-0.9878709562066641	False	False	-0.9848086096756855	False	False	-1.069399759889458	False	False	-1.094143772654657	False	False
cond1_cond2	Minion	NR_003286_RNA18SN5	1460_1465	NR_003286_RNA18SN5_1462	1462	0.30648179	0.52065005	1.91575132	9.146947639999999	Unm	Unm	GTTCA	-0.9828380761732062	False	False	-1.0173541970358015	False	False	-1.0776864924600202	False	False	-1.0147747162438605	False	False
cond1_cond2	Minion	NR_003286_RNA18SN5	1461_1466	NR_003286_RNA18SN5_1463	1463	0.01489465	0.20593109000000004	1.8232908899999998	7.342585299999999	Unm	Unm	TTCAG	-1.1144932652681914	False	False	-1.2159877708835924	False	False	-0.9782598493281724	False	False	-0.98516217405482	False	False
cond1_cond2	Minion	NR_003286_RNA18SN5	1462_1467	NR_003286_RNA18SN5_1464	1464	0.50319366	1.50011413	4.5038508	7.204968340000001	Unm	Unm	TCAGC	-1.021493896658118	False	False	-1.007329122510809	False	False	-0.9944699029266767	False	False	-1.0012700403343402	False	False
cond1_cond2	Minion	NR_003286_RNA18SN5	1463_1468	NR_003286_RNA18SN5_1465	1465	0.49713579	1.64810516	5.02180537	10.50383107	Unm	Unm	CAGCC	-1.023433018989031	False	False	-1.0196802636221514	False	False	-1.0417751662886006	False	False	-1.0607602939150387	False	False
cond1_cond2	Minion	NR_003286_RNA18SN5	1464_1469	NR_003286_RNA18SN5_1466	1466	2.18522444	3.3301679099999997	5.15305659	14.00941823	Unm	Unm	AGCCA	-0.9780583819560575	False	False	-1.0346029438556699	False	False	-0.9731526081911145	False	False	-0.9958357666621932	False	False
cond1_cond2	Minion	NR_003286_RNA18SN5	1465_1470	NR_003286_RNA18SN5_1467	1467	0.67038746	3.81951278	6.75363367	16.8603405	Unm	Unm	GCCAC	-1.150919986294307	False	False	-0.9916413406593776	False	False	-1.0632496435724363	False	False	-0.9775433361980055	False	False
cond1_cond2	Minion	NR_003286_RNA18SN5	1466_1471	NR_003286_RNA18SN5_1468	1468	0.15217177	3.71151825	8.25211483	18.43464548	Unm	Unm	CCACC	-1.0010122976808176	False	False	-1.015084716480481	False	False	-1.0099975261421301	False	False	-1.0080870581195778	False	False
cond1_cond2	Minion	NR_003286_RNA18SN5	1467_1472	NR_003286_RNA18SN5_1469	1469	0.09958889	4.3510364	8.22998916	18.89846212	Unm	Unm	CACCC	-0.9766231832388271	False	False	-1.0303553467224182	False	False	-1.0232181794265223	False	False	-1.0107019568304245	False	False
cond1_cond2	Minion	NR_003286_RNA18SN5	1468_1473	NR_003286_RNA18SN5_1470	1470	1.58539579	3.22241014	5.05307532	16.38844827	Unm	Unm	ACCCG	-0.991410595636302	False	False	-1.0146371499521867	False	False	-1.0007639369659362	False	False	-1.0331536948252098	False	False
cond1_cond2	Minion	NR_003286_RNA18SN5	1469_1474	NR_003286_RNA18SN5_1471	1471	1.47099774	3.7939845500000002	6.13454867	17.53116575	Unm	Unm	CCCGA	-1.002938905402975	False	False	-0.9833393011489561	False	False	-1.0255153132254766	False	False	-1.0962328022887462	False	False
cond1_cond2	Minion	NR_003286_RNA18SN5	1470_1475	NR_003286_RNA18SN5_1472	1472	0.10790678	1.30949893	4.92587856	14.35089499	Unm	Unm	CCGAG	-1.0236875042409912	False	False	-1.0382498212361866	False	False	-1.0965913398286473	False	False	-0.9928481111989049	False	False
cond1_cond2	Minion	NR_003286_RNA18SN5	1471_1476	NR_003286_RNA18SN5_1473	1473	0.54767266	4.85423573	6.973612129999999	11.69065535	Unm	Unm	CGAGA	-1.0256957744438473	False	False	-0.9722322707352193	False	False	-0.9800517242760536	False	False	-0.9939107208506457	False	False
cond1_cond2	Minion	NR_003286_RNA18SN5	1472_1477	NR_003286_RNA18SN5_1474	1474	0.01231344	1.17076564	2.7150869	10.503086920000001	Unm	Unm	GAGAT	-1.0128876579170525	False	False	-0.9786886871234071	False	False	-0.9724391170534968	False	False	-1.0593255466698694	False	False
cond1_cond2	Minion	NR_003286_RNA18SN5	1473_1478	NR_003286_RNA18SN5_1475	1475	0.52815844	0.5621705	2.80751232	11.473248680000001	Unm	Unm	AGATT	-0.9860902094205792	False	False	-1.0497293554316256	False	False	-1.0148323572076505	False	False	-1.1348914940714596	False	False
cond1_cond2	Minion	NR_003286_RNA18SN5	1474_1479	NR_003286_RNA18SN5_1476	1476	0.36058338	2.60641612	4.58033772	7.831223260000001	Unm	Unm	GATTG	-0.9825638679204356	False	False	-1.101590516194356	False	False	-1.0065685423022457	False	False	-1.0159050866493664	False	False
cond1_cond2	Minion	NR_003286_RNA18SN5	1475_1480	NR_003286_RNA18SN5_1477	1477	1.32477234	2.27966069	3.35900855	8.38010228	Unm	Unm	ATTGA	-0.956979385252453	False	False	-0.9897791956566376	False	False	-1.041833136872906	False	False	-0.9944350306741441	False	False
cond1_cond2	Minion	NR_003286_RNA18SN5	1476_1481	NR_003286_RNA18SN5_1478	1478	0.10867738	1.2122103100000001	3.2610135700000003	9.25055327	Unm	Unm	TTGAG	-1.0108716378752367	False	False	-1.0397844674022145	False	False	-0.9938903217768459	False	False	-1.0839650339004883	False	False
cond1_cond2	Minion	NR_003286_RNA18SN5	1477_1482	NR_003286_RNA18SN5_1479	1479	0.08192866	1.71964466	3.61340339	11.33642154	Unm	Unm	TGAGC	-0.9863264253544777	False	False	-0.9916640921893347	False	False	-0.9605340583388662	False	False	-0.9900066142761854	False	False
cond1_cond2	Minion	NR_003286_RNA18SN5	1478_1483	NR_003286_RNA18SN5_1480	1480	0.28151888	1.4326214899999998	4.03098709	12.52937678	Unm	Unm	GAGCA	-0.9841602567696451	False	False	-0.9738956431383109	False	False	-0.9848588310336348	False	False	-0.9901749847822169	False	False
cond1_cond2	Minion	NR_003286_RNA18SN5	1479_1484	NR_003286_RNA18SN5_1481	1481	0.17879013	4.69228439	9.59286929	13.65160123	Unm	Unm	AGCAA	-0.9796860350863718	False	False	-1.059708549158145	False	False	-1.1005765066935738	False	False	-1.006459502658467	False	False
cond1_cond2	Minion	NR_003286_RNA18SN5	1480_1485	NR_003286_RNA18SN5_1482	1482	2.22896943	3.47261593	6.550545170000001	13.0358561	Unm	Unm	GCAAT	-0.9785896255395496	False	False	-0.9850690436394794	False	False	-0.9980785227708534	False	False	-0.9874157294561643	False	False
cond1_cond2	Minion	NR_003286_RNA18SN5	1481_1486	NR_003286_RNA18SN5_1483	1483	2.30816793	2.33443476	5.159792390000001	12.594137840000002	Unm	Unm	CAATA	-1.0284578667859239	False	False	-0.9807042210917427	False	False	-0.9676378480068852	False	False	-0.9889868233852394	False	False
cond1_cond2	Minion	NR_003286_RNA18SN5	1482_1487	NR_003286_RNA18SN5_1484	1484	0.3094523	1.10389953	7.363397170000001	10.304482440000001	Unm	Unm	AATAA	-0.9877785828113863	False	False	-1.0388996275179632	False	False	-1.0534477753193223	False	False	-1.0956305834831226	False	False
cond1_cond2	Minion	NR_003286_RNA18SN5	1483_1488	NR_003286_RNA18SN5_1485	1485	0.10814577	0.99090323	5.30864781	7.70697876	Unm	Unm	ATAAC	-1.0129319673289416	False	False	-1.0307129508230395	False	False	-0.9964665451670733	False	False	-0.9869062716202922	False	False
cond1_cond2	Minion	NR_003286_RNA18SN5	1484_1489	NR_003286_RNA18SN5_1486	1486	1.61421451	2.40262899	3.2690861499999997	7.5474310099999995	Unm	Unm	TAACA	-1.0495601535734995	False	False	-1.0267131268050915	False	False	-0.9907948421594932	False	False	-0.9978013901546572	False	False
cond1_cond2	Minion	NR_003286_RNA18SN5	1485_1490	NR_003286_RNA18SN5_1487	1487	0.08590984	0.87511225	3.8333113000000005	8.32370227	Unm		AACAG	-0.9522347828895616	False	False	-1.027008184120215	False	False	-1.0145676210589523	False	False	-1.0144640665581626	False	False
cond1_cond2	Minion	NR_003286_RNA18SN5	1486_1491	NR_003286_RNA18SN5_1488	1488	0.36294925	2.17488701	4.7547891700000005	9.040258220000002	Unm		ACAGG	-1.014902654220332	False	False	-0.9759770846547458	False	False	-1.0039345224149083	False	False	-1.2457334516234602	False	False
cond1_cond2	Minion	NR_003286_RNA18SN5	1487_1492	NR_003286_RNA18SN5_1489	1489	0.87288952	1.8801707900000002	5.29539543	14.000067170000001	Gm	Gm	CAGGT	-1.012568243404567	False	False	-0.9964074003948232	False	False	-0.9656907850641938	False	False	-0.9760823085636863	False	False
cond1_cond2	Minion	NR_003286_RNA18SN5	1488_1493	NR_003286_RNA18SN5_1490	1490	0.00688829	1.70745918	6.85104887	14.86650745	Unm		AGGTC	-0.9762200208033514	False	False	-0.985147368621561	False	False	-1.0142437665738808	False	False	-1.1065965665854445	False	False
cond1_cond2	Minion	NR_003286_RNA18SN5	1489_1494	NR_003286_RNA18SN5_1491	1491	2.95947726	7.36243794	11.887747910000002	15.559475630000001	Unm		GGTCT	-1.0473425203406188	False	False	-1.1947707669483925	False	False	-1.034627160149574	False	False	-1.0667333990546664	False	False
cond1_cond2	Minion	NR_003286_RNA18SN5	1490_1495	NR_003286_RNA18SN5_1492	1492	0.94827366	1.7415525299999999	9.24727746	15.748836920000002	Unm	Unm	GTCTG	-1.018004398840699	False	False	-1.011027725499511	False	False	-1.0168237348841536	False	False	-1.0596624330219893	False	False
cond1_cond2	Minion	NR_003286_RNA18SN5	1491_1496	NR_003286_RNA18SN5_1493	1493	2.6972585	2.8678551899999998	11.41103	16.88547299	Unm	Unm	TCTGT	-1.0062973641292468	False	False	-0.9778734204045726	False	False	-0.9773106827608409	False	False	-0.9692828972596892	False	False
cond1_cond2	Minion	NR_003286_RNA18SN5	1492_1497	NR_003286_RNA18SN5_1494	1494	1.84210088	2.06953208	8.69974034	10.03826702	Unm	Unm	CTGTG	-0.9912139850874464	False	False	-1.0043253321313692	False	False	-1.0137602146704956	False	False	-0.989814613061012	False	False
cond1_cond2	Minion	NR_003286_RNA18SN5	1493_1498	NR_003286_RNA18SN5_1495	1495	2.79332301	2.84409525	7.684445139999999	8.677820839999999	Unm	Unm	TGTGA	-0.9613984657552006	False	False	-1.043035958384523	False	False	-1.0174007235017783	False	False	-1.0128550486706136	False	False
cond1_cond2	Minion	NR_003286_RNA18SN5	1494_1499	NR_003286_RNA18SN5_1496	1496	0.19135309	0.51523197	5.46181919	6.33365629	Unm	Unm	GTGAT	-0.979208132478479	False	False	-1.0586285243421938	False	False	-0.9915228185850491	False	False	-0.997061845959841	False	False
cond1_cond2	Minion	NR_003286_RNA18SN5	1495_1500	NR_003286_RNA18SN5_1497	1497	0.10963742	0.38110635	3.66955961	6.3993278799999995	Unm	Unm	TGATG	-1.0074911904887007	False	False	-1.018348979899473	False	False	-1.0363342576438956	False	False	-0.9678522226784466	False	False
cond1_cond2	Minion	NR_003286_RNA18SN5	1496_1501	NR_003286_RNA18SN5_1498	1498	0.20152591	0.52369064	1.35557588	4.55288453	Unm	Unm	GATGC	-0.9909350926722243	False	False	-1.0034718227895931	False	False	-0.9965799997965185	False	False	-1.0431567120356724	False	False
cond1_cond2	Minion	NR_003286_RNA18SN5	1497_1502	NR_003286_RNA18SN5_1499	1499	0.10225125	2.13520367	3.11864438	4.54540024	Unm	Unm	ATGCC	-0.9930515834586695	False	False	-1.0410340297004785	False	False	-0.9968876499208645	False	False	-1.0290938275535961	False	False
cond1_cond2	Minion	NR_003286_RNA18SN5	1498_1503	NR_003286_RNA18SN5_1500	1500	0.42864348	0.9976518999999999	2.7647047799999998	8.367478740000001	Unm	Unm	TGCCC	-1.0578442396664602	False	False	-1.0213620925794153	False	False	-1.0713554945428885	False	False	-0.9782639207970474	False	False
cond1_cond2	Minion	NR_003286_RNA18SN5	1499_1504	NR_003286_RNA18SN5_1501	1501	0.2436339	0.50774768	2.63086302	11.59148082	Unm	Unm	GCCCT	-1.035541835152953	False	False	-1.0864572490080815	False	False	-1.0056764574513084	False	False	-1.1388054754072656	False	False
cond1_cond2	Minion	NR_003286_RNA18SN5	1500_1505	NR_003286_RNA18SN5_1502	1502	1.21964182	4.20318485	5.67302178	15.81787534	Unm	Unm	CCCTT	-1.011601844282636	False	False	-0.980780409585677	False	False	-1.0226256519364862	False	False	-1.0289486717979275	False	False
cond1_cond2	Minion	NR_003286_RNA18SN5	1501_1506	NR_003286_RNA18SN5_1503	1503	0.37257879	3.74769272	5.74977839	19.44138804	Unm	Unm	CCTTA	-1.0231968920690067	False	False	-1.0845691473486478	False	False	-1.0043554009098723	False	False	-0.9866613970049137	False	False
cond1_cond2	Minion	NR_003286_RNA18SN5	1502_1507	NR_003286_RNA18SN5_1504	1504	0.42498076	6.3615981900000005	8.16533807	21.016979059999997	Unm	Unm	CTTAG	-1.074681738198	False	False	-1.0155938789281138	False	False	-1.0435653046327507	False	False	-1.0227202999373532	False	False
cond1_cond2	Minion	NR_003286_RNA18SN5	1503_1508	NR_003286_RNA18SN5_1505	1505	0.11382919	4.6211646	5.5164142300000005	16.81379421	Unm	Unm	TTAGA	-1.0063118837583866	False	False	-1.0123841821434947	False	False	-0.9780400611939364	False	False	-0.998610752016725	False	False
cond1_cond2	Minion	NR_003286_RNA18SN5	1504_1509	NR_003286_RNA18SN5_1506	1506	0.09769008	2.0833387	2.8918198100000003	14.058777209999999	Unm	Unm	TAGAT	-0.9749892873970829	False	False	-0.962426409125096	False	False	-1.0110707127171863	False	False	-0.9949211247710853	False	False
cond1_cond2	Minion	NR_003286_RNA18SN5	1506_1511	NR_003286_RNA18SN5_1508	1508	0.26967116	0.99267572	1.68680429	8.18342071	Unm	Unm	GATGT	-0.9994301878779922	False	False	-1.0336705799806807	False	False	-1.0089067569106132	False	False	-1.0238411986124314	False	False
cond1_cond2	Minion	NR_003286_RNA18SN5	1507_1512	NR_003286_RNA18SN5_1509	1509	0.02281564	0.53465901	1.49431161	12.22799676	Unm	Unm	ATGTC	-1.0080283886864925	False	False	-0.9644860432394772	False	False	-1.0085644504031979	False	False	-0.9880559999898898	False	False
cond1_cond2	Minion	NR_003286_RNA18SN5	1508_1513	NR_003286_RNA18SN5_1510	1510	0.57362285	4.57274728	5.07955451	12.71844643	Unm	Unm	TGTCC	-0.9842119606602724	False	False	-1.0153530726458135	False	False	-1.0132848762965538	False	False	-1.0263470717411174	False	False
cond1_cond2	Minion	NR_003286_RNA18SN5	1509_1514	NR_003286_RNA18SN5_1511	1511	0.11635859	6.12791475	7.88541832	13.27337266	Unm	Unm	GTCCG	-1.0121623125587245	False	False	-1.0248726362679441	False	False	-1.275577422312641	False	False	-1.0088636232192407	False	False
cond1_cond2	Minion	NR_003286_RNA18SN5	1510_1515	NR_003286_RNA18SN5_1512	1512	0.09796184	0.49044967000000006	3.33244081	16.78881983	Unm	Unm	TCCGG	-0.9617349979286404	False	False	-1.0752265295520584	False	False	-1.0066197177632144	False	False	-1.003491260872919	False	False
cond1_cond2	Minion	NR_003286_RNA18SN5	1511_1516	NR_003286_RNA18SN5_1513	1513	1.06310324	1.54760195	3.2442647	14.949834780000002	Unm	Unm	CCGGG	-0.970527877121026	False	False	-0.9923129831024081	False	False	-1.0541306268194677	False	False	-1.0738313756905173	False	False
cond1_cond2	Minion	NR_003286_RNA18SN5	1512_1517	NR_003286_RNA18SN5_1514	1514	1.08890646	4.05010618	5.625321529999999	11.2704235	Unm	Unm	CGGGG	-1.0930856729359175	False	False	-1.077034217577274	False	False	-0.977684394342376	False	False	-0.9663317106222944	False	False
cond1_cond2	Minion	NR_003286_RNA18SN5	1513_1518	NR_003286_RNA18SN5_1515	1515	0.39343586	2.73376223	4.96289119	11.9236892	Unm	Unm	GGGGC	-0.9966330756139608	False	False	-0.9614669279856409	False	False	-0.9589908756902116	False	False	-1.007918524638901	False	False
cond1_cond2	Minion	NR_003286_RNA18SN5	1514_1519	NR_003286_RNA18SN5_1516	1516	0.02071441	2.4485034700000003	4.46693636	13.344902269999999	Unm	Unm	GGGCT	-0.981110902577876	False	False	-0.9721760065875712	False	False	-1.0115745966290048	False	False	-1.0066874682719185	False	False
cond1_cond2	Minion	NR_003286_RNA18SN5	1515_1520	NR_003286_RNA18SN5_1517	1517	0.05640485	1.14371537	2.30303974	9.74940091	Unm	Unm	GGCTG	-1.0199159386689174	False	False	-0.985223588777532	False	False	-1.0131317805512488	False	False	-0.9910513150709838	False	False
cond1_cond2	Minion	NR_003286_RNA18SN5	1516_1521	NR_003286_RNA18SN5_1518	1518	0.47968572	2.96881502	3.32163755	7.60747625	Unm	Unm	GCTGC	-1.0433186587245968	False	False	-0.9891062030255094	False	False	-0.9668878241499733	False	False	-1.0256724375771769	False	False
cond1_cond2	Minion	NR_003286_RNA18SN5	1517_1522	NR_003286_RNA18SN5_1519	1519	0.26548838	0.45460482	1.2278727999999999	6.434792829999999	Unm	Unm	CTGCA	-1.0303547811099514	False	False	-0.9945784700423074	False	False	-1.1057997315953032	False	False	-1.0266515524910633	False	False
[truncated: 342 more rows]

## Sheet: WBSCR22_Flongle
label	dtype	Ref	Context	Ref_Pos	Pos3	JACUS [Mis]	JACUSA [Mis+Del+Ins]	JACUSA [MisContext+Del+Ins]	JACUSA [Mis+Del+Ins_Context]	ModStatus	Status	Kmer	LOF score [Mis]	outlier [Mis]	modified [Mis]	LOF score [Mis+Del+Ins]	outlier [Mis+Del+Ins]	modified [Mis+Del+Ins]	LOF score [MisContext+Del+Ins]	outlier [MisContext+Del+Ins]	modified [MisContext+Del+Ins]	LOF score [Mis+Del+Ins_Context]	outlier [Mis+Del+Ins_Context]	modified [Mis+Del+Ins_Context]
[truncated: 1,801 more rows]

[truncated: 7 more sheets: DIMT1L_MinION, DIMT1L_Flongle, METTL5_MinION, METTL5_Flongle, SNORD13_Flongle, ZCCHC4_Flongle, SNORD46_Flongle]
